# Supplementary material for: Upregulation of minichromosome maintenance complex component 3 during epithelial-to-mesenchymal transition in human prostate cancer
Source: Oncotarget. 2017 Apr 5;8(24):39209–17. doi: 10.18632/oncotarget.16835 (PMC5503607; doi:10.18632/oncotarget.16835)
Supplement: Supplementary file 2 [file oncotarget-08-39209-s002.xlsx]

## Sheet: arcap_data_all_proteins_04-01-1
Identified Protein	Uniprot	ARCaP_E1	ARCaP_E2	ARCaP_E3	ARCaP_M1	ARCaP_M2	ARCaP_M3	Log2 Fold Change	T-test P-Value
Vimentin OS=Homo sapiens GN=VIM PE=1 SV=4	P08670|VIME_HUMAN	8.66839	8.41507	9.25892	9.38896	9.41043	9.71106	0.722695	0.0857056
Keratin, type II cytoskeletal 8 OS=Homo sapiens GN=KRT8 PE=1 SV=7	P05787|K2C8_HUMAN	8.38672	8.04264	8.93743	7.59813	6.6768	7.12588	-1.322	0.02381
Keratin, type II cuticular Hb4 OS=Homo sapiens GN=KRT84 PE=1 SV=2	Q9NSB2|KRT84_HUMAN	4.53618	3.7914	3.1615	3.40095	3.94776	4.55533	0.138319	0.803268
Keratin, type II cytoskeletal 1b OS=Homo sapiens GN=KRT77 PE=1 SV=3	Q7Z794|K2C1B_HUMAN	2.94482	1.13212	2.57003	-0.641581	2.68637	2.10461	-0.832524	0.525513
Keratin, type II cytoskeletal 1 OS=Homo sapiens GN=KRT1 PE=1 SV=6	P04264|K2C1_HUMAN	4.94636	5.59279	5.81265	3.19281	3.5307	3.78377	-1.94817	0.00532443
Uncharacterized protein OS=Homo sapiens GN=KRT8 PE=4 SV=1	F8VU64|F8VU64_HUMAN	7.91331	7.41768	8.44956	7.15168	6.00789	6.44936	-1.39054	0.0364076
Actin, alpha cardiac muscle 1 OS=Homo sapiens GN=ACTC1 PE=1 SV=1	P68032|ACTC_HUMAN (+1)	7.20428	7.35905	8.10056	7.53037	7.1467	7.57675	-0.13669	0.68836
Beta-actin-like protein 2 OS=Homo sapiens GN=ACTBL2 PE=1 SV=2	Q562R1|ACTBL_HUMAN	6.00176	6.30734	7.08958	6.51008	5.8732	6.74994	-0.0884891	0.842523
Actin, cytoplasmic 1 OS=Homo sapiens GN=ACTB PE=1 SV=1	P60709|ACTB_HUMAN	8.34815	8.61971	9.26716	8.75572	8.38431	8.87676	-0.0727423	0.829322
Actin, cytoplasmic 2 OS=Homo sapiens GN=ACTG1 PE=1 SV=1	P63261|ACTG_HUMAN	8.35935	8.62556	9.26005	8.74957	8.39262	8.86028	-0.0808334	0.806201
Isoform 2 of Heat shock protein HSP 90-alpha OS=Homo sapiens GN=HSP90AA1	P07900-2|HS90A_HUMAN	7.1014	6.99774	7.66576	7.4945	6.79909	7.19071	-0.0935359	0.762534
Heat shock protein HSP 90-beta OS=Homo sapiens GN=HSP90AB1 PE=1 SV=4	P08238|HS90B_HUMAN	7.45796	7.31388	7.8573	7.61817	7.17832	7.63938	-0.0644248	0.785574
Endoplasmin OS=Homo sapiens GN=HSP90B1 PE=1 SV=1	P14625|ENPL_HUMAN	6.19002	6.28753	6.52449	6.33709	5.82362	5.73844	-0.367628	0.179521
Putative heat shock protein HSP 90-beta 4 OS=Homo sapiens GN=HSP90AB4P PE=5 SV=1	Q58FF6|H90B4_HUMAN	4.26671	3.45431	2.39284	2.53819	-0.641581	3.55447	-1.55426	0.348379
Tubulin beta-6 chain OS=Homo sapiens GN=TUBB6 PE=1 SV=1	Q9BUF5|TBB6_HUMAN	6.02994	5.90075	6.52574	6.83555	5.82395	6.34099	0.181354	0.634619
Tubulin beta chain OS=Homo sapiens GN=TUBB PE=1 SV=2	P07437|TBB5_HUMAN	6.94275	6.78346	7.57334	7.68054	6.75662	6.97556	0.0377232	0.923506
Tubulin beta-3 chain OS=Homo sapiens GN=TUBB3 PE=1 SV=2	Q13509|TBB3_HUMAN	6.44578	6.29772	7.08852	7.25427	6.18444	6.73674	0.114476	0.785995
Tubulin beta-8 chain OS=Homo sapiens GN=TUBB8 PE=1 SV=2	Q3ZCM7|TBB8_HUMAN	5.81514	5.74467	6.49544	6.39215	5.66843	5.95187	-0.0142691	0.966478
Tubulin beta-4B chain OS=Homo sapiens GN=TUBB4B PE=1 SV=1	P68371|TBB4B_HUMAN	6.71534	6.66832	7.40531	7.47954	6.61228	6.82031	0.0410499	0.913237
Tubulin beta-2B chain OS=Homo sapiens GN=TUBB2B PE=1 SV=1	Q9BVA1|TBB2B_HUMAN	6.92778	6.67016	7.54921	7.48591	6.50391	6.75101	-0.135441	0.748431
Tubulin beta-2A chain OS=Homo sapiens GN=TUBB2A PE=1 SV=1	Q13885|TBB2A_HUMAN	6.92778	6.64731	7.54921	7.49737	6.49368	6.76514	-0.122703	0.775113
Tubulin beta-4A chain OS=Homo sapiens GN=TUBB4A PE=1 SV=2	P04350|TBB4A_HUMAN	6.40189	6.36326	7.16772	7.21374	6.31848	6.63163	0.0769932	0.845612
Alpha-actinin-4 OS=Homo sapiens GN=ACTN4 PE=1 SV=2	O43707|ACTN4_HUMAN	7.43721	7.12732	7.57917	7.385	7.00101	7.24194	-0.171917	0.381142
Alpha-actinin-1 OS=Homo sapiens GN=ACTN1 PE=1 SV=2	P12814|ACTN1_HUMAN	6.91468	6.60315	7.26322	6.96694	6.50389	6.87381	-0.145472	0.575715
Neuroblast differentiation-associated protein AHNAK OS=Homo sapiens GN=AHNAK PE=1 SV=2	Q09666|AHNK_HUMAN	6.56797	8.0398	7.98128	6.17734	7.76089	6.83744	-0.604462	0.414973
Myosin-9 OS=Homo sapiens GN=MYH9 PE=1 SV=4	P35579|MYH9_HUMAN	6.96128	6.94087	7.48148	7.4422	7.41397	7.37764	0.283395	0.249475
Keratin, type I cytoskeletal 18 OS=Homo sapiens GN=KRT18 PE=1 SV=2	P05783|K1C18_HUMAN	7.98025	7.20555	8.23506	7.23467	6.03736	6.37775	-1.25703	0.0573156
Keratin, type I cytoskeletal 13 OS=Homo sapiens GN=KRT13 PE=3 SV=1	K7ERE3|K7ERE3_HUMAN (+2)	1.97038	-0.45336	2.61603	-0.641581	-0.641581	1.12386	-1.43078	0.276642
Keratin, type I cytoskeletal 19 OS=Homo sapiens GN=KRT19 PE=1 SV=4	P08727|K1C19_HUMAN	4.81701	-0.641581	1.07094	2.96577	-0.641581	2.90103	-0.00705041	0.997376
Uncharacterized protein OS=Homo sapiens GN=TUBA1C PE=3 SV=1	F5H5D3|F5H5D3_HUMAN (+1)	6.94486	6.49432	7.11821	7.73782	6.71328	7.04887	0.314194	0.434559
Tubulin, alpha 1 (Testis specific), isoform CRA_a OS=Homo sapiens GN=TUBA4A PE=2 SV=1	A8MUB1|A8MUB1_HUMAN (+1)	6.71727	6.37778	6.97097	7.48462	6.23421	6.70833	0.120381	0.785589
Alpha-enolase OS=Homo sapiens GN=ENO1 PE=1 SV=2	P06733|ENOA_HUMAN	6.80323	7.35226	7.72458	6.77584	7.02259	6.83479	-0.415619	0.257055
Gamma-enolase OS=Homo sapiens GN=ENO2 PE=1 SV=3	P09104|ENOG_HUMAN	5.31237	3.38364	-0.641581	5.28817	2.95039	-0.641581	-0.152481	0.953544
Retinal dehydrogenase 1 OS=Homo sapiens GN=ALDH1A1 PE=1 SV=2	P00352|AL1A1_HUMAN	7.25248	7.27687	8.00045	5.79608	5.72225	5.5852	-1.80876	0.0136638
Aldehyde dehydrogenase, mitochondrial OS=Homo sapiens GN=ALDH2 PE=1 SV=2	P05091|ALDH2_HUMAN	-0.641581	3.05599	-0.641581	-0.641581	-0.641581	-0.641581	-1.23253	0.42265
Aldehyde dehydrogenase X, mitochondrial OS=Homo sapiens GN=ALDH1B1 PE=1 SV=3	P30837|AL1B1_HUMAN	-0.641581	-0.641581	-0.641581	-0.641581	-0.641581	-0.641581	0	1
Pyruvate kinase isozymes M1/M2 OS=Homo sapiens GN=PKM2 PE=1 SV=4	P14618|KPYM_HUMAN	7.08799	6.67864	7.33744	7.13638	6.7305	7.05886	-0.0594447	0.809862
60 kDa heat shock protein, mitochondrial OS=Homo sapiens GN=HSPD1 PE=1 SV=2	P10809|CH60_HUMAN	6.92944	7.05246	7.48212	6.76977	6.5241	6.83378	-0.445458	0.0991359
Clathrin heavy chain 1 OS=Homo sapiens GN=CLTC PE=1 SV=5	Q00610|CLH1_HUMAN	7.14098	6.82693	7.17143	7.47986	6.4935	6.73782	-0.142718	0.687552
Elongation factor 2 OS=Homo sapiens GN=EEF2 PE=1 SV=4	P13639|EF2_HUMAN	6.80361	6.6287	7.23802	7.17812	6.71301	6.98891	0.0698998	0.773667
Filamin-A OS=Homo sapiens GN=FLNA PE=1 SV=4	P21333|FLNA_HUMAN	5.16952	6.53655	6.37318	7.34456	7.05788	6.96648	1.09656	0.117787
Heat shock cognate 71 kDa protein OS=Homo sapiens GN=HSPA8 PE=1 SV=1	P11142|HSP7C_HUMAN	6.91468	6.87221	7.42895	6.96232	6.51422	6.8475	-0.297271	0.259801
L-lactate dehydrogenase B chain OS=Homo sapiens GN=LDHB PE=1 SV=2	P07195|LDHB_HUMAN	5.53194	5.05433	5.78466	4.67061	5.2225	4.8985	-0.526441	0.125966
L-lactate dehydrogenase A chain OS=Homo sapiens GN=LDHA PE=1 SV=2	P00338|LDHA_HUMAN (+1)	5.78584	5.81411	6.39146	6.09852	5.97886	5.4844	-0.143213	0.627078
Elongation factor 1-alpha 1 OS=Homo sapiens GN=EEF1A1 PE=1 SV=1	P68104|EF1A1_HUMAN	5.40538	6.38389	6.92979	5.3438	6.4518	6.02314	-0.300106	0.617207
Elongation factor 1-alpha 2 OS=Homo sapiens GN=EEF1A2 PE=1 SV=1	Q05639|EF1A2_HUMAN	4.60916	5.56127	6.38847	4.37288	5.73958	5.04566	-0.466924	0.513546
Transketolase OS=Homo sapiens GN=TKT PE=1 SV=3	P29401|TKT_HUMAN	6.51142	6.68299	7.03617	6.1084	5.9033	5.79384	-0.808348	0.0171494
Annexin A2 OS=Homo sapiens GN=ANXA2 PE=1 SV=2	P07355|ANXA2_HUMAN	6.4269	6.17531	6.8315	7.01235	6.19686	6.43368	0.0697269	0.832854
78 kDa glucose-regulated protein OS=Homo sapiens GN=HSPA5 PE=1 SV=2	P11021|GRP78_HUMAN	6.62834	6.49983	6.81673	7.15846	6.36433	6.58477	0.0542196	0.846599
Prelamin-A/C OS=Homo sapiens GN=LMNA PE=1 SV=1	P02545|LMNA_HUMAN	6.71534	6.14303	6.76726	6.88093	6.1062	6.11464	-0.174619	0.621719
Isoform C of Prelamin-A/C OS=Homo sapiens GN=LMNA	P02545-2|LMNA_HUMAN	6.67948	5.99268	6.65263	6.77558	5.96454	6.04664	-0.179343	0.628091
Annexin A1 OS=Homo sapiens GN=ANXA1 PE=1 SV=2	P04083|ANXA1_HUMAN	6.08653	5.96961	6.64127	7.01748	6.20973	6.28253	0.270775	0.461082
Plectin OS=Homo sapiens GN=PLEC PE=1 SV=3	Q15149|PLEC_HUMAN	5.49063	4.30714	4.27873	7.80948	5.64947	6.16096	1.8478	0.0861801
Epiplakin OS=Homo sapiens GN=EPPK1 PE=1 SV=2	P58107|EPIPL_HUMAN	-0.641581	0.678162	-0.641581	4.15413	0.361881	2.09129	2.4041	0.147445
Isoform 4 of Plectin OS=Homo sapiens GN=PLEC	Q15149-4|PLEC_HUMAN	5.40426	4.2423	4.20046	7.76871	5.5735	6.072	1.85573	0.0890033
Aminopeptidase N OS=Homo sapiens GN=ANPEP PE=1 SV=4	P15144|AMPN_HUMAN	5.91136	5.53007	5.63262	6.92469	6.14556	6.51971	0.83864	0.0457049
Glyceraldehyde-3-phosphate dehydrogenase OS=Homo sapiens GN=GAPDH PE=1 SV=3	P04406|G3P_HUMAN	6.1921	5.93553	6.82235	6.59295	6.07801	5.84619	-0.144273	0.696832
HLA class I histocompatibility antigen, B-41 alpha chain OS=Homo sapiens GN=HLA-B PE=1 SV=1	P30479|1B41_HUMAN	5.16672	4.53444	4.7229	5.51677	4.4518	4.48568	0.010069	0.981308
HLA class I histocompatibility antigen, B-48 alpha chain OS=Homo sapiens GN=HLA-B PE=1 SV=1	P30486|1B48_HUMAN	5.0032	4.26619	4.64668	5.23714	4.31853	4.34006	-0.00677496	0.986363
HLA class I histocompatibility antigen, A-31 alpha chain OS=Homo sapiens GN=HLA-A PE=2 SV=2	P16189|1A31_HUMAN	5.26799	4.87268	5.01748	5.1375	4.79062	4.619	-0.203674	0.351059
HLA class I histocompatibility antigen, B-58 alpha chain OS=Homo sapiens GN=HLA-B PE=2 SV=1	P10319|1B58_HUMAN	5.21828	4.31998	4.78356	5.57987	4.53412	4.79358	0.195255	0.657754
HLA class I histocompatibility antigen, B-82 alpha chain OS=Homo sapiens GN=HLA-B PE=2 SV=1	Q29718|1B82_HUMAN	5.0032	4.26619	4.7229	5.23634	4.31853	4.34006	-0.0324501	0.934922
HLA class I histocompatibility antigen, A-1 alpha chain OS=Homo sapiens GN=HLA-A PE=1 SV=1	P30443|1A01_HUMAN	4.88396	4.57083	4.50938	5.13664	4.7567	4.34291	0.0906956	0.74767
Histone H2B type 1-D OS=Homo sapiens GN=HIST1H2BD PE=1 SV=2	P58876|H2B1D_HUMAN (+6)	4.75216	5.60629	5.94366	4.80524	6.17199	5.89908	0.191397	0.744864
Putative histone H2B type 2-C OS=Homo sapiens GN=HIST2H2BC PE=5 SV=3	Q6DN03|H2B2C_HUMAN (+1)	-0.641581	2.64695	0.956577	-0.641581	2.3637	2.09129	0.283825	0.843745
Isoform 2 of Heterogeneous nuclear ribonucleoprotein K OS=Homo sapiens GN=HNRNPK	P61978-2|HNRPK_HUMAN (+1)	5.94319	5.73715	6.31185	6.60986	5.59303	6.00072	0.070472	0.848364
Stress-70 protein, mitochondrial OS=Homo sapiens GN=HSPA9 PE=1 SV=2	P38646|GRP75_HUMAN	6.21963	5.76879	6.22716	6.47314	5.7392	6.07108	0.022608	0.93549
Protein-glutamine gamma-glutamyltransferase 2 OS=Homo sapiens GN=TGM2 PE=1 SV=2	P21980|TGM2_HUMAN	6.76911	6.35838	7.17602	4.41474	3.2712	2.90714	-3.23681	0.00793987
Cytoplasmic dynein 1 heavy chain 1 OS=Homo sapiens GN=DYNC1H1 PE=1 SV=5	Q14204|DYHC1_HUMAN	5.71295	5.38619	5.56636	6.63189	5.87172	5.00108	0.27973	0.615473
Heterogeneous nuclear ribonucleoproteins A2/B1 OS=Homo sapiens GN=HNRNPA2B1 PE=1 SV=2	P22626|ROA2_HUMAN	6.1696	5.77979	6.17594	7.00663	5.64979	6.20183	0.244306	0.606221
Ubiquitin-like modifier-activating enzyme 1 OS=Homo sapiens GN=UBA1 PE=1 SV=3	P22314|UBA1_HUMAN	5.91473	5.77981	6.24544	6.47726	5.59291	5.82143	-0.0161301	0.960349
Fructose-bisphosphate aldolase A OS=Homo sapiens GN=ALDOA PE=1 SV=2	P04075|ALDOA_HUMAN	5.81785	5.98637	5.93114	4.93984	5.61235	5.51794	-0.555077	0.111553
Peptidyl-prolyl cis-trans isomerase A OS=Homo sapiens GN=PPIA PE=1 SV=2	P62937|PPIA_HUMAN	5.53082	5.46454	5.84837	6.24394	5.36436	5.61612	0.126897	0.690522
Peptidylprolyl isomerase A (Cyclophilin A) OS=Homo sapiens GN=PPIA PE=2 SV=1	Q567Q0|Q567Q0_HUMAN	4.17089	4.71353	4.85798	3.53506	4.27128	4.26544	-0.556876	0.160208
Ezrin OS=Homo sapiens GN=EZR PE=1 SV=4	P15311|EZRI_HUMAN	5.97347	5.57498	5.60167	5.61944	4.79004	4.18126	-0.853125	0.169021
Moesin OS=Homo sapiens GN=MSN PE=1 SV=3	P26038|MOES_HUMAN	3.17089	3.69811	3.62504	4.68257	4.40817	3.99313	0.863281	0.0308491
Phosphoglycerate kinase 1 OS=Homo sapiens GN=PGK1 PE=1 SV=3	P00558|PGK1_HUMAN	5.60913	6.15508	6.01992	5.96652	5.59317	5.44953	-0.258305	0.315449
Tropomyosin alpha-4 chain OS=Homo sapiens GN=TPM4 PE=1 SV=3	P67936|TPM4_HUMAN	3.68437	3.86582	4.4518	4.99684	4.61194	4.26326	0.623349	0.118534
Tropomyosin 3 OS=Homo sapiens GN=TPM3 PE=2 SV=1	Q5VU72|Q5VU72_HUMAN	4.60715	4.25558	4.59795	5.10341	4.82421	4.26326	0.243401	0.441391
Tropomyosin alpha-3 chain OS=Homo sapiens GN=TPM3 PE=1 SV=1	P06753|TPM3_HUMAN	4.05936	3.93631	4.33357	4.48465	4.61277	4.00027	0.256153	0.320785
Isoform 3 of Tropomyosin alpha-1 chain OS=Homo sapiens GN=TPM1	P09493-3|TPM1_HUMAN	4.52976	4.4791	5.32481	4.45681	3.68605	4.0928	-0.699338	0.121529
Tropomyosin 2 (Beta) OS=Homo sapiens GN=TPM2 PE=2 SV=1	Q5TCU3|Q5TCU3_HUMAN	3.68044	3.61447	4.44586	4.56255	3.45115	3.90506	0.0593282	0.894389
Tropomyosin 1 (Alpha) isoform 5 OS=Homo sapiens GN=TPM1 PE=3 SV=1	D9YZV2|D9YZV2_HUMAN	4.44579	4.38135	5.28003	4.45681	3.68605	4.0928	-0.623839	0.167408
Vinculin OS=Homo sapiens GN=VCL PE=1 SV=4	P18206|VINC_HUMAN	5.75216	5.9007	6.19623	5.83825	5.29506	5.26476	-0.483674	0.108669
Heat shock 70 kDa protein 1A/1B OS=Homo sapiens GN=HSPA1A PE=1 SV=5	P08107|HSP71_HUMAN	5.82046	5.89397	6.39932	6.46416	5.82375	5.76479	-0.0203501	0.947293
Heat shock 70 kDa protein 1-like OS=Homo sapiens GN=HSPA1L PE=1 SV=2	P34931|HS71L_HUMAN	5.2156	4.92818	5.31759	5.94825	4.68656	4.99811	0.057179	0.896788
Importin subunit beta-1 OS=Homo sapiens GN=KPNB1 PE=1 SV=2	Q14974|IMB1_HUMAN	5.71776	5.38142	6.16567	6.62164	5.03633	5.64417	0.0124305	0.982287
ATP synthase subunit beta, mitochondrial OS=Homo sapiens GN=ATP5B PE=1 SV=3	P06576|ATPB_HUMAN	6.11476	5.72961	5.97095	6.3946	5.17189	5.64729	-0.200514	0.636867
Protein disulfide-isomerase A4 OS=Homo sapiens GN=PDIA4 PE=1 SV=2	P13667|PDIA4_HUMAN	5.56888	6.06417	5.7994	5.3865	5.51428	5.30429	-0.409127	0.0872582
Protein disulfide-isomerase A3 OS=Homo sapiens GN=PDIA3 PE=1 SV=4	P30101|PDIA3_HUMAN	5.94235	5.77618	6.03815	6.11792	5.64967	5.30034	-0.229581	0.439012
Protein disulfide isomerase family A, member 3, isoform CRA_b OS=Homo sapiens GN=PDIA3 PE=4 SV=1	G5EA52|G5EA52_HUMAN	5.84992	5.69711	5.94659	6.11792	5.53419	5.21983	-0.207228	0.517787
Neutral alpha-glucosidase AB OS=Homo sapiens GN=GANAB PE=1 SV=3	Q14697|GANAB_HUMAN	5.64527	5.28684	5.9454	5.9528	4.88806	5.5191	-0.172516	0.66412
Calreticulin OS=Homo sapiens GN=CALR PE=1 SV=1	P27797|CALR_HUMAN	5.21696	5.60931	6.18984	4.42901	5.59332	5.7081	-0.428558	0.442585
Heterogeneous nuclear ribonucleoprotein M OS=Homo sapiens GN=HNRNPM PE=1 SV=3	P52272|HNRPM_HUMAN	5.60615	5.356	5.32395	6.15872	5.63084	5.6772	0.393555	0.130184
T-complex protein 1 subunit beta OS=Homo sapiens GN=CCT2 PE=1 SV=4	P78371|TCPB_HUMAN	5.52644	5.30353	5.83456	6.0512	5.47294	5.34252	0.0673769	0.814307
Glycogen phosphorylase, brain form OS=Homo sapiens GN=PYGB PE=1 SV=5	P11216|PYGB_HUMAN	5.52979	4.90828	5.2252	5.64714	4.49378	4.89622	-0.20871	0.622882
Glycogen phosphorylase, liver form OS=Homo sapiens GN=PYGL PE=1 SV=4	P06737|PYGL_HUMAN (+1)	4.05927	3.86592	3.8799	4.76107	4.11919	4.08857	0.387913	0.213323
Heterogeneous nuclear ribonucleoprotein A1 OS=Homo sapiens GN=HNRNPA1 PE=1 SV=5	P09651|ROA1_HUMAN (+5)	5.44811	5.4065	5.73224	5.94636	6.02192	5.73866	0.373362	0.0502357
Eukaryotic translation initiation factor 5A-1 OS=Homo sapiens GN=EIF5A PE=1 SV=2	P63241|IF5A1_HUMAN	5.44811	5.51147	6.03558	5.74569	5.2225	5.7926	-0.0781236	0.779485
Succinate dehydrogenase [ubiquinone] flavoprotein subunit, mitochondrial OS=Homo sapiens GN=SDHA PE=1 SV=2	P31040|DHSA_HUMAN	5.1147	4.42169	5.22025	6.42933	5.66843	5.70948	1.01687	0.0445574
Isoform 2 of Triosephosphate isomerase OS=Homo sapiens GN=TPI1	P60174-1|TPIS_HUMAN (+1)	5.4031	5.70094	6.21779	5.74465	5.43099	5.52067	-0.208507	0.482676
Elongation factor 1-gamma OS=Homo sapiens GN=EEF1G PE=1 SV=3	P26641|EF1G_HUMAN	5.22095	4.86582	5.42412	5.43972	5.27068	5.38111	0.193542	0.35817
ATP-dependent RNA helicase A OS=Homo sapiens GN=DHX9 PE=1 SV=4	Q08211|DHX9_HUMAN	5.48839	5.00832	6.10884	6.09113	5.64999	5.5191	0.218226	0.588555
Transitional endoplasmic reticulum ATPase OS=Homo sapiens GN=VCP PE=1 SV=4	P55072|TERA_HUMAN	5.21704	5.81775	5.74578	5.31354	5.14588	5.30257	-0.339524	0.209105
Protein disulfide-isomerase OS=Homo sapiens GN=P4HB PE=1 SV=3	P07237|PDIA1_HUMAN	4.94491	5.283	5.97005	5.12039	5.40892	5.04715	-0.207165	0.572624
Dihydropyrimidinase-related protein 3 OS=Homo sapiens GN=DPYSL3 PE=1 SV=1	Q14195|DPYL3_HUMAN	4.05632	4.74561	4.64777	5.77289	5.51437	6.00025	1.27927	0.0111766
T-complex protein 1 subunit gamma OS=Homo sapiens GN=CCT3 PE=1 SV=4	P49368|TCPG_HUMAN	5.44804	5.21031	5.72506	5.79551	5.29484	5.04806	-0.0816673	0.775711
Nucleolin OS=Homo sapiens GN=NCL PE=1 SV=3	P19338|NUCL_HUMAN	5.56572	5.38626	5.90371	4.51437	5.40902	5.22369	-0.569535	0.161575
Uncharacterized protein OS=Homo sapiens GN=NCL PE=4 SV=1	E7EX81|E7EX81_HUMAN	3.67661	4.31991	4.69125	2.12843	4.17121	4.48311	-0.63501	0.490598
Fascin OS=Homo sapiens GN=FSCN1 PE=1 SV=3	Q16658|FSCN1_HUMAN	5.35903	4.90833	5.24344	6.25801	5.17169	5.3051	0.407997	0.358953
14-3-3 protein zeta/delta OS=Homo sapiens GN=YWHAZ PE=1 SV=1	P63104|1433Z_HUMAN	5.87804	5.46444	6.0741	6.13171	5.38688	5.7065	-0.063827	0.831658
Lamin-B1 OS=Homo sapiens GN=LMNB1 PE=1 SV=2	P20700|LMNB1_HUMAN	5.3591	5.72115	5.77655	5.4833	5.40909	5.58229	-0.127378	0.440393
Fatty acid synthase OS=Homo sapiens GN=FASN PE=1 SV=3	P49327|FAS_HUMAN	5.44804	5.20484	5.81486	5.90475	4.97897	5.13894	-0.148362	0.686045
14-3-3 protein epsilon OS=Homo sapiens GN=YWHAE PE=1 SV=1	P62258|1433E_HUMAN	5.81954	5.55686	5.85327	5.94014	5.43069	5.89901	0.0133884	0.94756
Histone H4 OS=Homo sapiens GN=HIST1H4A PE=1 SV=2	P62805|H4_HUMAN	3.67672	4.0798	6.4621	5.63084	4.57186	5.64855	0.544209	0.607784
Eukaryotic initiation factor 4A-I OS=Homo sapiens GN=EIF4A1 PE=1 SV=1	P60842|IF4A1_HUMAN	5.40776	5.43576	5.82701	5.67793	5.03668	5.5191	-0.145606	0.57357
Eukaryotic initiation factor 4A-II OS=Homo sapiens GN=EIF4A2 PE=1 SV=2	Q14240|IF4A2_HUMAN (+2)	4.94963	4.6569	5.17425	5.28322	4.31832	4.95345	-0.0752618	0.829194
14-3-3 protein sigma OS=Homo sapiens GN=SFN PE=1 SV=1	P31947|1433S_HUMAN	6.06005	5.68047	6.37704	5.67149	5.06471	5.61556	-0.588595	0.102931
Isoform 2 of Probable ATP-dependent RNA helicase DDX17 OS=Homo sapiens GN=DDX17	Q92841-2|DDX17_HUMAN	4.75034	4.31991	4.9619	4.92861	4.57434	4.7941	0.0883028	0.708383
Probable ATP-dependent RNA helicase DDX17 OS=Homo sapiens GN=DDX17 PE=2 SV=1	H3BLZ8|H3BLZ8_HUMAN	4.06238	3.7915	4.39589	4.87755	3.75766	4.48246	0.289302	0.492135
Probable ATP-dependent RNA helicase DDX5 OS=Homo sapiens GN=DDX5 PE=1 SV=1	P17844|DDX5_HUMAN	4.44586	4.38149	5.23385	4.88894	4.94958	4.73574	0.17102	0.599742
Probable ATP-dependent RNA helicase DDX5 OS=Homo sapiens GN=DDX5 PE=3 SV=1	J3KTA4|J3KTA4_HUMAN	3.94813	4.00369	4.22056	3.72683	4.31868	4.17497	0.0160291	0.940454
Calnexin OS=Homo sapiens GN=CANX PE=1 SV=2	P27824|CALX_HUMAN	4.68443	5.45989	5.45687	5.42186	5.09195	5.33935	0.0839931	0.784035
Splicing factor, proline- and glutamine-rich OS=Homo sapiens GN=SFPQ PE=1 SV=2	P23246|SFPQ_HUMAN	5.16676	4.18856	5.14151	5.90432	4.85569	5.29796	0.52038	0.305245
X-ray repair cross-complementing protein 5 OS=Homo sapiens GN=XRCC5 PE=1 SV=3	P13010|XRCC5_HUMAN	4.75409	4.63883	5.73382	5.51008	5.29444	5.44755	0.37511	0.393452
Heat shock protein beta-1 OS=Homo sapiens GN=HSPB1 PE=1 SV=2	P04792|HSPB1_HUMAN	5.31488	4.85718	5.38464	5.98103	4.94982	5.18015	0.184765	0.636995
Myoferlin OS=Homo sapiens GN=MYOF PE=1 SV=1	Q9NZM1|MYOF_HUMAN	5.0032	5.261	4.65444	5.80483	4.72143	4.84825	0.151955	0.719208
DNA-dependent protein kinase catalytic subunit OS=Homo sapiens GN=PRKDC PE=1 SV=3	P78527|PRKDC_HUMAN	3.16543	3.32984	6.005	5.05957	5.49336	2.09484	0.0491694	0.973883
ADP/ATP translocase 2 OS=Homo sapiens GN=SLC25A5 PE=1 SV=7	P05141|ADT2_HUMAN	4.3591	4.43115	5.44381	4.18801	4.49384	4.48123	-0.356994	0.417703
ADP/ATP translocase 3 OS=Homo sapiens GN=SLC25A6 PE=1 SV=4	P12236|ADT3_HUMAN	4.26671	4.543	5.25463	3.93659	4.53431	4.0928	-0.500214	0.234339
Nucleophosmin OS=Homo sapiens GN=NPM1 PE=1 SV=2	P06748|NPM_HUMAN	5.11328	4.72863	6.02212	5.61005	5.06574	5.26517	0.0256446	0.955073
Ubiquitin-40S ribosomal protein S27a OS=Homo sapiens GN=RPS27A PE=1 SV=2	P62979|RS27A_HUMAN	4.61117	4.36198	4.5744	3.79223	4.53425	4.90371	-0.105788	0.779932
Protein UBBP4 OS=Homo sapiens GN=UBBP4 PE=4 SV=1	J3QLP7|J3QLP7_HUMAN (+1)	3.95121	3.50805	3.82477	2.11433	3.82426	4.18214	-0.387767	0.607899
T-complex protein 1 subunit alpha OS=Homo sapiens GN=TCP1 PE=1 SV=1	P17987|TCPA_HUMAN	5.06975	4.70581	5.12821	5.53403	4.75654	5.00464	0.130481	0.653872
Malate dehydrogenase, mitochondrial OS=Homo sapiens GN=MDH2 PE=1 SV=3	P40926|MDHM_HUMAN	5.00473	5.2211	5.93268	5.03276	5.00872	4.48568	-0.54378	0.189676
60S ribosomal protein L4 OS=Homo sapiens GN=RPL4 PE=1 SV=5	P36578|RL4_HUMAN	4.60715	5.21031	5.35036	5.51677	4.82405	5.26356	0.145522	0.658361
T-complex protein 1 subunit epsilon OS=Homo sapiens GN=CCT5 PE=1 SV=1	P48643|TCPE_HUMAN	5.06376	5.09761	5.14388	5.55354	5.06493	4.85075	0.0546548	0.817864
Profilin-1 OS=Homo sapiens GN=PFN1 PE=1 SV=2	P07737|PROF1_HUMAN	5.53197	4.82914	5.59102	5.82003	4.68628	5.09449	-0.117114	0.791511
Phosphoglycerate mutase 1 OS=Homo sapiens GN=PGAM1 PE=1 SV=2	P18669|PGAM1_HUMAN	5.21828	5.09166	5.52892	5.54312	4.85599	5.22369	-0.0720143	0.778892
DNA-binding protein A OS=Homo sapiens GN=CSDA PE=1 SV=4	P16989|DBPA_HUMAN	3.95121	3.63075	4.31129	3.81639	3.53369	3.68482	-0.286118	0.281661
Nuclease-sensitive element-binding protein 1 OS=Homo sapiens GN=YBX1 PE=1 SV=3	P67809|YBOX1_HUMAN	4.88567	4.53444	5.29238	5.51677	4.57344	5.00023	0.125983	0.737725
Annexin A5 OS=Homo sapiens GN=ANXA5 PE=1 SV=2	P08758|ANXA5_HUMAN	5.11333	5.14657	5.41434	4.80524	5.06506	5.04601	-0.252644	0.118238
Filamin-B OS=Homo sapiens GN=FLNB PE=1 SV=2	O75369|FLNB_HUMAN	1.95754	4.76059	3.87204	5.91543	5.99376	6.0708	2.46327	0.0962283
Isoform 8 of Filamin-B OS=Homo sapiens GN=FLNB	O75369-8|FLNB_HUMAN	0.346531	3.77737	2.7523	4.95559	5.09267	5.51784	2.89664	0.100502
Rab GDP dissociation inhibitor beta OS=Homo sapiens GN=GDI2 PE=1 SV=2	P50395|GDIB_HUMAN (+1)	4.75039	4.7057	4.8777	4.25005	4.79009	5.18174	-0.0373013	0.90376
Rab GDP dissociation inhibitor alpha OS=Homo sapiens GN=GDI1 PE=1 SV=2	P31150|GDIA_HUMAN	4.26671	3.7915	4.08712	4.15583	3.27002	4.0944	-0.20836	0.560008
Cofilin-1 OS=Homo sapiens GN=CFL1 PE=1 SV=3	P23528|COF1_HUMAN	4.82038	5.4018	5.72481	3.53506	5.09255	4.90077	-0.806208	0.241624
Uncharacterized protein OS=Homo sapiens GN=CFL1 PE=4 SV=1	E9PP50|E9PP50_HUMAN	4.44798	5.26097	5.5037	3.53506	4.91924	4.73731	-0.673677	0.285044
ATP-citrate synthase OS=Homo sapiens GN=ACLY PE=1 SV=3	P53396|ACLY_HUMAN	4.68044	4.48819	4.99616	5.28322	4.82324	5.13775	0.359805	0.148289
T-complex protein 1 subunit eta OS=Homo sapiens GN=CCT7 PE=1 SV=2	Q99832|TCPH_HUMAN	4.52763	5.05446	5.0123	5.27456	5.24724	4.8999	0.275771	0.261716
T-complex protein 1 subunit zeta OS=Homo sapiens GN=CCT6A PE=1 SV=3	P40227|TCPZ_HUMAN	4.75045	4.79888	5.2916	5.13163	5.00841	4.5493	-0.050531	0.848226
Proteasome activator complex subunit 2 OS=Homo sapiens GN=PSME2 PE=1 SV=4	Q9UL46|PSME2_HUMAN	5.00167	4.98313	5.36852	5.66522	4.85639	5.18059	0.116291	0.691493
ATP synthase subunit alpha, mitochondrial OS=Homo sapiens GN=ATP5A1 PE=1 SV=1	P25705|ATPA_HUMAN	5.1147	4.72104	5.65495	5.46457	4.61229	5.13775	-0.0920275	0.81459
Importin-5 OS=Homo sapiens GN=IPO5 PE=1 SV=4	O00410|IPO5_HUMAN	4.52763	5.60113	4.92714	4.35797	4.79077	4.17816	-0.576333	0.203864
Alanyl-tRNA synthetase, cytoplasmic OS=Homo sapiens GN=AARS PE=1 SV=2	P49588|SYAC_HUMAN	4.60916	5.79168	5.35124	3.89821	4.79135	2.66939	-1.46438	0.125247
Heterogeneous nuclear ribonucleoprotein U OS=Homo sapiens GN=HNRNPU PE=1 SV=6	Q00839|HNRPU_HUMAN	3.67661	5.05433	5.45543	5.08661	5.0076	4.55176	0.153205	0.807658
Spliceosome RNA helicase DDX39B OS=Homo sapiens GN=DDX39B PE=1 SV=1	Q13838|DX39B_HUMAN	4.60709	4.43109	4.88181	5.51557	4.72236	5.13701	0.484983	0.158117
ATP-dependent RNA helicase DDX39A OS=Homo sapiens GN=DDX39A PE=1 SV=2	O00148|DX39A_HUMAN	3.81342	3.63075	3.96458	5.17963	4.17185	4.61153	0.851415	0.0880015
Non-POU domain-containing octamer-binding protein OS=Homo sapiens GN=NONO PE=1 SV=4	Q15233|NONO_HUMAN	5.00473	4.38142	5.26577	5.6646	5.00836	5.09407	0.371701	0.330764
Lamina-associated polypeptide 2, isoforms beta/gamma OS=Homo sapiens GN=TMPO PE=1 SV=2	P42167|LAP2B_HUMAN	4.26679	4.71353	4.91246	4.13504	4.57344	3.79317	-0.46371	0.193864
Lamina-associated polypeptide 2, isoform alpha OS=Homo sapiens GN=TMPO PE=1 SV=2	P42166|LAP2A_HUMAN	4.3591	4.52569	4.65592	4.60958	4.2225	3.79618	-0.304154	0.325327
Creatine kinase U-type, mitochondrial OS=Homo sapiens GN=CKMT1A PE=1 SV=1	P12532|KCRU_HUMAN	4.94322	4.4793	5.1357	5.43606	4.53412	5.09651	0.169496	0.634059
Exportin-2 OS=Homo sapiens GN=CSE1L PE=1 SV=3	P55060|XPO2_HUMAN	4.52976	4.80612	4.80043	4.15753	4.7902	4.48755	-0.233677	0.337046
Integrin beta-1 OS=Homo sapiens GN=ITGB1 PE=1 SV=2	P05556|ITB1_HUMAN	5.11765	5.0798	5.57519	4.59699	4.61218	4.55127	-0.670736	0.0502823
Proliferation-associated protein 2G4 OS=Homo sapiens GN=PA2G4 PE=1 SV=3	Q9UQ80|PA2G4_HUMAN	4.60922	4.92823	4.99959	4.37135	4.88743	4.99811	-0.0933876	0.706208
Polyadenylate-binding protein 1 OS=Homo sapiens GN=PABPC1 PE=1 SV=2	P11940|PABP1_HUMAN	4.75211	4.30714	5.08457	4.75232	5.22219	4.55176	0.127484	0.69336
Polyadenylate-binding protein 4 OS=Homo sapiens GN=PABPC4 PE=1 SV=1	Q13310|PABP4_HUMAN	2.35654	2.64676	3.62199	2.31069	3.36457	2.89747	-0.0175196	0.973236
Protein disulfide-isomerase A6 OS=Homo sapiens GN=PDIA6 PE=1 SV=1	Q15084|PDIA6_HUMAN	5.11328	4.78435	5.48498	5.68958	4.4518	4.84624	-0.13166	0.772349
Stress-induced-phosphoprotein 1 OS=Homo sapiens GN=STIP1 PE=1 SV=1	P31948|STIP1_HUMAN	4.88401	5.06798	4.81075	4.37288	4.91882	4.00027	-0.490259	0.201306
T-complex protein 1 subunit theta OS=Homo sapiens GN=CCT8 PE=1 SV=4	P50990|TCPQ_HUMAN	4.82054	5.27139	5.22966	4.80638	4.82339	4.89937	-0.264151	0.20415
Heterogeneous nuclear ribonucleoprotein A3 OS=Homo sapiens GN=HNRNPA3 PE=1 SV=2	P51991|ROA3_HUMAN	5.0032	4.83623	5.30732	4.56016	4.91877	4.00288	-0.554976	0.161476
Uncharacterized protein OS=Homo sapiens GN=HNRNPA3 PE=4 SV=1	E7EWI9|E7EWI9_HUMAN (+1)	4.75221	4.71342	5.22716	4.46956	4.79051	4.00288	-0.476614	0.173371
14-3-3 protein beta/alpha OS=Homo sapiens GN=YWHAB PE=1 SV=3	P31946|1433B_HUMAN	6.08581	5.91488	6.59358	5.94512	5.2712	5.70601	-0.557312	0.12095
T-complex protein 1 subunit delta OS=Homo sapiens GN=CCT4 PE=1 SV=4	P50991|TCPD_HUMAN	5.26799	4.82924	5.10144	5.51677	4.82385	4.73688	-0.0403892	0.89366
Spectrin alpha chain, non-erythrocytic 1 OS=Homo sapiens GN=SPTAN1 PE=1 SV=3	Q13813|SPTN1_HUMAN	2.36628	2.77701	2.34818	5.47684	4.06445	4.18761	2.07914	0.034659
Uncharacterized protein OS=Homo sapiens GN=SPTAN1 PE=4 SV=2	A6NG51|A6NG51_HUMAN	3.35657	2.94937	3.45667	6.02008	5.09221	4.95163	2.10044	0.0127278
Matrin-3 OS=Homo sapiens GN=MATR3 PE=1 SV=2	P43243|MATR3_HUMAN	4.7559	4.66477	4.01961	5.04203	4.82411	4.79275	0.406202	0.215303
Histone H3.1 OS=Homo sapiens GN=HIST1H3A PE=1 SV=2	P68431|H31_HUMAN	3.17089	2.77701	5.07993	4.35797	3.06402	4.09525	0.163139	0.853388
Histone H3.2 OS=Homo sapiens GN=HIST2H3A PE=1 SV=3	Q71DI3|H32_HUMAN	3.52982	2.74737	4.89637	4.45707	3.27096	3.90612	0.153532	0.843436
Histone H3.3 OS=Homo sapiens GN=H3F3A PE=1 SV=2	P84243|H33_HUMAN (+1)	1.94482	2.77701	4.11562	3.11786	2.8233	3.41832	0.174014	0.812569
Peroxiredoxin-1 OS=Homo sapiens GN=PRDX1 PE=1 SV=1	Q06830|PRDX1_HUMAN	5.26675	5.21564	5.61891	5.53416	5.22134	5.38076	0.0116506	0.944288
Serum albumin OS=Homo sapiens GN=ALB PE=1 SV=2	P02768|ALBU_HUMAN	6.07671	3.10343	4.05849	6.92232	2.6867	3.55483	-0.0249252	0.988123
Heterogeneous nuclear ribonucleoprotein H OS=Homo sapiens GN=HNRNPH1 PE=1 SV=4	P31943|HNRH1_HUMAN (+1)	5.26675	4.48813	5.24146	6.22128	4.40905	5.04509	0.226362	0.727403
Heterogeneous nuclear ribonucleoprotein H2 OS=Homo sapiens GN=HNRNPH2 PE=1 SV=1	P55795|HNRH2_HUMAN	4.60916	3.9364	4.81501	5.4632	3.82395	4.34291	0.0898275	0.880685
ADP-ribosylation factor 3 OS=Homo sapiens GN=ARF3 PE=1 SV=2	P61204|ARF3_HUMAN (+1)	4.26671	4.24245	4.64293	4.23917	3.61176	4.41907	-0.294032	0.365278
Uncharacterized protein OS=Homo sapiens GN=ARF4 PE=3 SV=1	C9JPM4|C9JPM4_HUMAN (+1)	3.68044	3.4678	3.33099	3.97792	3.06511	3.56316	0.0423198	0.891945
ADP-ribosylation factor 5 OS=Homo sapiens GN=ARF5 PE=1 SV=2	P84085|ARF5_HUMAN	3.17089	3.9066	3.77305	3.48465	3.68527	3.80323	0.0408709	0.879212
ATP-dependent RNA helicase DDX3X OS=Homo sapiens GN=DDX3X PE=1 SV=3	O00571|DDX3X_HUMAN (+1)	5.00625	4.19944	5.07103	5.55615	4.82349	5.08992	0.397616	0.326748
40S ribosomal protein SA OS=Homo sapiens GN=RPSA PE=1 SV=4	P08865|RSSA_HUMAN (+1)	5.11612	4.79166	5.17405	5.50131	4.45161	4.73671	-0.130729	0.726625
Heat shock 70 kDa protein 4 OS=Homo sapiens GN=HSPA4 PE=1 SV=4	P34932|HSP74_HUMAN	4.44804	4.94949	4.5891	4.6709	5.09178	4.7952	0.190414	0.38489
Calmodulin OS=Homo sapiens GN=CALM1 PE=1 SV=2	P62158|CALM_HUMAN (+1)	4.68246	4.52569	5.22195	4.66124	4.68644	4.95014	-0.0440952	0.861407
14-3-3 protein theta OS=Homo sapiens GN=YWHAQ PE=1 SV=1	P27348|1433T_HUMAN	5.85082	5.53869	6.37349	5.97251	5.36436	5.58346	-0.280893	0.40884
Serine/arginine-rich-splicing factor 1 OS=Homo sapiens GN=SRSF1 PE=4 SV=1	J3KTL2|J3KTL2_HUMAN (+1)	4.60709	4.51696	4.76288	5.69443	4.27143	5.18245	0.42046	0.419237
Spectrin beta chain, brain 1 OS=Homo sapiens GN=SPTBN1 PE=1 SV=2	Q01082|SPTB2_HUMAN	2.68444	3.10358	1.45812	6.458	5.00827	5.22358	3.1479	0.00945554
Heterogeneous nuclear ribonucleoprotein L OS=Homo sapiens GN=HNRNPL PE=1 SV=2	P14866|HNRPL_HUMAN	4.61123	4.77516	5.09656	4.5767	5.06475	4.67773	-0.0545845	0.804153
Importin-7 OS=Homo sapiens GN=IPO7 PE=1 SV=1	O95373|IPO7_HUMAN	4.52976	4.76792	5.34738	5.23798	4.68644	4.61495	-0.0352287	0.915911
40S ribosomal protein S8 OS=Homo sapiens GN=RPS8 PE=1 SV=2	P62241|RS8_HUMAN	4.8187	4.60621	5.14388	5.45082	4.17129	4.95345	0.00225601	0.995932
Coactosin-like protein OS=Homo sapiens GN=COTL1 PE=1 SV=3	Q14019|COTL1_HUMAN	4.60703	4.66482	4.77442	2.53292	4.57362	4.48568	-0.81802	0.344183
Peptidyl-prolyl cis-trans isomerase B OS=Homo sapiens GN=PPIB PE=1 SV=2	P23284|PPIB_HUMAN	4.35903	4.53431	4.52632	4.43042	4.53394	4.00027	-0.151677	0.457383
Perilipin-3 OS=Homo sapiens GN=PLIN3 PE=1 SV=3	O60664|PLIN3_HUMAN	4.52763	4.56224	4.24512	5.23714	5.06484	4.8472	0.604729	0.0165111
Proteasome activator complex subunit 1 OS=Homo sapiens GN=PSME1 PE=1 SV=1	Q06323|PSME1_HUMAN	4.16535	4.72863	4.9813	4.79426	4.79051	4.61665	0.108714	0.7001
Serine/threonine-protein phosphatase 2A 65 kDa regulatory subunit A alpha isoform OS=Homo sapiens GN=PPP2R1A PE=1 SV=4	P30153|2AAA_HUMAN	4.05918	4.42183	4.57198	4.63413	4.91886	4.34163	0.280543	0.282248
Annexin A4 OS=Homo sapiens GN=ANXA4 PE=1 SV=4	P09525|ANXA4_HUMAN	4.68246	4.4971	4.99018	5.43055	4.61241	4.8985	0.257239	0.420101
Ras-related protein Rab-10 OS=Homo sapiens GN=RAB10 PE=1 SV=1	P61026|RAB10_HUMAN	4.06238	2.94952	3.42035	4.70736	2.94869	3.41832	0.214045	0.749422
Ras-related protein Rab-1B OS=Homo sapiens GN=RAB1B PE=1 SV=1	Q9H0U4|RAB1B_HUMAN	3.82049	3.52569	3.51374	4.12325	3.68549	2.68482	-0.12212	0.80396
Ras-related protein Rab-14 OS=Homo sapiens GN=RAB14 PE=1 SV=4	P61106|RAB14_HUMAN	3.171	-0.641581	-0.641581	4.52482	0.943359	2.67593	2.08542	0.274656
Uncharacterized protein OS=Homo sapiens GN=RAB35 PE=3 SV=1	F5H157|F5H157_HUMAN (+1)	3.36149	1.67888	-0.641581	1.04789	-0.641581	1.08508	-0.969133	0.509389
Ras-related protein Rab-3A OS=Homo sapiens GN=RAB3A PE=1 SV=1	P20336|RAB3A_HUMAN	1.34727	1.22163	-0.641581	-0.641581	-0.641581	-0.641581	-1.28402	0.183937
Isoform 3 of Thioredoxin reductase 1, cytoplasmic OS=Homo sapiens GN=TXNRD1	Q16881-3|TRXR1_HUMAN	3.81342	4.94298	5.01748	3.81424	4.82339	4.48382	-0.217477	0.681364
Heat shock protein 105 kDa OS=Homo sapiens GN=HSPH1 PE=1 SV=1	Q92598|HS105_HUMAN	3.81691	4.51702	4.93471	3.48465	4.79009	3.41048	-0.527804	0.3995
14-3-3 protein gamma OS=Homo sapiens GN=YWHAG PE=1 SV=2	P61981|1433G_HUMAN	5.85257	5.445	6.12033	6.02443	5.17153	5.55207	-0.223292	0.519738
Threonyl-tRNA synthetase, cytoplasmic OS=Homo sapiens GN=TARS PE=1 SV=3	P26639|SYTC_HUMAN	4.36142	4.4612	4.51216	5.39465	4.2225	4.73785	0.340071	0.421939
Guanine nucleotide-binding protein subunit beta-2-like 1 (Fragment) OS=Homo sapiens GN=GNB2L1 PE=4 SV=1	H0YAF8|H0YAF8_HUMAN	4.05936	4.2765	4.55219	2.37701	3.53419	4.17816	-0.932896	0.213449
Uncharacterized protein OS=Homo sapiens GN=GNB2L1 PE=4 SV=1	D6R9L0|D6R9L0_HUMAN	4.16535	4.01605	4.82191	4.31412	4.3189	4.00027	-0.123344	0.680937
Chloride intracellular channel protein 1 OS=Homo sapiens GN=CLIC1 PE=1 SV=4	O00299|CLIC1_HUMAN	4.45035	4.77531	5.02232	4.08585	4.68661	4.54998	-0.308517	0.27853
Puromycin-sensitive aminopeptidase OS=Homo sapiens GN=NPEPPS PE=1 SV=2	P55786|PSA_HUMAN	3.68426	3.77705	4.60098	5.49742	4.53406	4.73688	0.902022	0.0945136
Uncharacterized protein OS=Homo sapiens GN=HNRNPC PE=2 SV=1	B4DY08|B4DY08_HUMAN (+3)	4.16816	4.33985	4.8745	4.97655	4.61212	4.79207	0.332742	0.257624
Heterogeneous nuclear ribonucleoproteins C1/C2 OS=Homo sapiens GN=HNRNPC PE=1 SV=4	P07910|HNRPC_HUMAN	3.94486	4.28681	4.8745	4.72917	4.4518	4.61495	0.229918	0.490876
40S ribosomal protein S3a OS=Homo sapiens GN=RPS3A PE=1 SV=2	P61247|RS3A_HUMAN	3.94158	4.4793	4.95145	4.4833	4.12052	3.90891	-0.286531	0.453622
U5 small nuclear ribonucleoprotein 200 kDa helicase OS=Homo sapiens GN=SNRNP200 PE=1 SV=2	O75643|U520_HUMAN	4.16808	3.86592	4.07639	4.72939	4.22103	4.48568	0.441904	0.0748081
40S ribosomal protein S3 OS=Homo sapiens GN=RPS3 PE=1 SV=2	P23396|RS3_HUMAN	4.44804	4.14086	5.02121	5.20602	4.40858	4.48819	0.164224	0.673391
6-phosphofructokinase type C OS=Homo sapiens GN=PFKP PE=1 SV=2	Q01813|K6PP_HUMAN	4.6091	4.91495	4.49083	5.21362	4.97897	4.25731	0.145009	0.678594
Peptidyl-prolyl cis-trans isomerase FKBP4 OS=Homo sapiens GN=FKBP4 PE=1 SV=3	Q02790|FKBP4_HUMAN	4.45035	4.38149	4.83076	4.37135	4.40817	4.41569	-0.155799	0.380752
60S ribosomal protein L3 OS=Homo sapiens GN=RPL3 PE=1 SV=2	P39023|RL3_HUMAN	2.35654	4.74556	4.67203	2.72918	4.40871	4.41765	-0.0728609	0.94377
26S proteasome non-ATPase regulatory subunit 2 OS=Homo sapiens GN=PSMD2 PE=1 SV=3	Q13200|PSMD2_HUMAN	4.68049	4.41224	4.3624	5.2282	4.17121	4.73628	0.226853	0.541726
Hypoxia up-regulated protein 1 OS=Homo sapiens GN=HYOU1 PE=1 SV=1	Q9Y4L1|HYOU1_HUMAN	4.88069	5.11653	4.45306	4.75232	3.75564	3.25573	-0.89553	0.167719
Transgelin-2 OS=Homo sapiens GN=TAGLN2 PE=1 SV=3	P37802|TAGL2_HUMAN	4.75028	4.53437	4.96878	4.73031	4.49358	4.73628	-0.0977541	0.552814
Sulfide:quinone oxidoreductase, mitochondrial OS=Homo sapiens GN=SQRDL PE=1 SV=1	Q9Y6N5|SQRD_HUMAN	2.94482	4.40993	4.62352	2.72918	5.31821	3.67503	-0.0852846	0.931264
X-ray repair cross-complementing protein 6 OS=Homo sapiens GN=XRCC6 PE=1 SV=2	P12956|XRCC6_HUMAN	2.94482	3.43109	5.1815	4.61335	4.82314	3.41305	0.430712	0.627027
Integrin beta-4 OS=Homo sapiens GN=ITGB4 PE=1 SV=5	P16144|ITB4_HUMAN	3.94804	2.58104	3.02191	5.59979	4.72181	5.26664	2.01242	0.0190816
Aspartyl-tRNA synthetase, cytoplasmic OS=Homo sapiens GN=DARS PE=1 SV=2	P14868|SYDC_HUMAN	4.16808	4.12937	4.07793	5.01395	3.68616	4.0895	0.138081	0.759137
Eukaryotic translation initiation factor 3 subunit A OS=Homo sapiens GN=EIF3A PE=1 SV=1	Q14152|EIF3A_HUMAN	3.52544	2.83455	4.46826	4.8473	4.61218	3.79202	0.807748	0.239693
Staphylococcal nuclease domain-containing protein 1 OS=Homo sapiens GN=SND1 PE=1 SV=1	Q7KZF4|SND1_HUMAN	3.94158	4.09178	4.82059	4.61088	4.57362	4.73785	0.356132	0.318994
60S acidic ribosomal protein P0 OS=Homo sapiens GN=RPLP0 PE=1 SV=1	P05388|RLA0_HUMAN	4.36149	4.7211	5.16551	4.51008	4.3645	4.55238	-0.273714	0.360371
60S ribosomal protein L5 OS=Homo sapiens GN=RPL5 PE=1 SV=3	P46777|RL5_HUMAN	3.67672	3.94953	4.94594	3.84006	4.49365	4.00288	-0.078533	0.8677
Uncharacterized protein OS=Homo sapiens GN=ITGA2 PE=3 SV=1	E7ESP4|E7ESP4_HUMAN	4.75211	5.02848	5.38149	2.72918	3.27074	3.55225	-1.86997	0.00441018
Integrin alpha-2 OS=Homo sapiens GN=ITGA2 PE=1 SV=1	P17301|ITA2_HUMAN	4.60703	5.19259	5.3385	2.72918	2.94869	3.41156	-2.01623	0.00267681
Prohibitin-2 OS=Homo sapiens GN=PHB2 PE=1 SV=2	Q99623|PHB2_HUMAN	4.17089	4.31976	4.44586	5.23714	4.27128	4.48819	0.353368	0.35066
Nucleosome assembly protein 1-like 1 OS=Homo sapiens GN=NAP1L1 PE=1 SV=1	P55209|NP1L1_HUMAN	4.16535	4.26611	5.31063	5.05111	4.64979	4.84875	0.269185	0.545191
Uncharacterized protein OS=Homo sapiens GN=NAP1L1 PE=2 SV=1	B7Z9C2|B7Z9C2_HUMAN	3.52557	4.01605	4.96611	4.31412	4.31868	4.41447	0.179848	0.712346
Interleukin enhancer-binding factor 3 OS=Homo sapiens GN=ILF3 PE=1 SV=3	Q12906|ILF3_HUMAN	4.44579	3.94935	4.23481	4.68493	4.72176	3.99928	0.258672	0.410969
Far upstream element-binding protein 2 OS=Homo sapiens GN=KHSRP PE=1 SV=4	Q92945|FUBP2_HUMAN	4.52544	3.87951	4.7914	5.96839	4.11985	4.34085	0.410914	0.570626
Glucose-6-phosphate isomerase OS=Homo sapiens GN=GPI PE=1 SV=4	P06744|G6PI_HUMAN	2.3465	4.33992	4.7567	3.15614	4.57362	4.55109	0.279238	0.769438
Eukaryotic translation initiation factor 4 gamma 1 OS=Homo sapiens GN=EIF4G1 PE=1 SV=4	Q04637|IF4G1_HUMAN	4.53188	3.63075	4.49831	3.83794	4.68628	3.42089	-0.238615	0.643098
Major vault protein OS=Homo sapiens GN=MVP PE=1 SV=4	Q14764|MVP_HUMAN	3.36149	3.1033	3.33099	4.63541	4.72181	4.68336	1.41493	0.00164309
Galectin-1 OS=Homo sapiens GN=LGALS1 PE=1 SV=2	P09382|LEG1_HUMAN	4.44798	3.49044	3.96698	5.38076	4.61282	4.73628	0.941489	0.062609
40S ribosomal protein S4, X isoform OS=Homo sapiens GN=RPS4X PE=1 SV=2	P62701|RS4X_HUMAN	4.16535	3.71359	4.52632	4.46956	3.94897	4.00027	0.00451707	0.988301
Protein S100-A6 OS=Homo sapiens GN=S100A6 PE=1 SV=1	P06703|S10A6_HUMAN	3.68055	3.4678	5.09195	4.79764	3.68728	3.8985	0.0477049	0.942213
Serine/threonine-protein phosphatase PP1-alpha catalytic subunit OS=Homo sapiens GN=PPP1CA PE=1 SV=1	P62136|PP1A_HUMAN	4.16535	4.57077	4.5891	4.31412	4.4518	4.26544	-0.097954	0.564087
Glycyl-tRNA synthetase OS=Homo sapiens GN=GARS PE=1 SV=3	P41250|SYG_HUMAN	3.68032	4.44963	2.628	5.53194	4.57434	3.25893	0.869086	0.364044
Prohibitin OS=Homo sapiens GN=PHB PE=1 SV=1	P35232|PHB_HUMAN	4.53194	4.29712	4.10802	4.47093	4.27135	4.40912	0.0714381	0.637299
60S ribosomal protein L6 OS=Homo sapiens GN=RPL6 PE=3 SV=1	F8W181|F8W181_HUMAN	1.94482	4.57077	4.77921	3.56377	4.49358	4.41109	0.391215	0.716709
Serpin H1 OS=Homo sapiens GN=SERPINH1 PE=1 SV=2	P50454|SERPH_HUMAN	4.26161	4.71342	4.71798	4.67158	4.57325	3.79202	-0.218718	0.538205
Lamin-B2 OS=Homo sapiens GN=LMNB2 PE=1 SV=3	Q03252|LMNB2_HUMAN	4.8825	4.85035	4.64189	4.37288	4.2718	4.61341	-0.372214	0.0464406
Eukaryotic translation initiation factor 3 subunit B OS=Homo sapiens GN=EIF3B PE=1 SV=3	P55884|EIF3B_HUMAN (+1)	4.52763	3.52557	4.85544	5.35861	3.45049	4.26544	0.0552956	0.939663
Glucosidase 2 subunit beta OS=Homo sapiens GN=PRKCSH PE=1 SV=2	P14314|GLU2B_HUMAN	4.26416	4.22103	5.12821	4.52344	3.88889	4.48568	-0.238463	0.547939
Leucine-rich PPR motif-containing protein, mitochondrial OS=Homo sapiens GN=LRPPRC PE=1 SV=3	P42704|LPPRC_HUMAN	4.35896	4.3099	4.7891	4.08406	3.61188	2.6872	-1.02494	0.116722
Protein S100-A11 OS=Homo sapiens GN=S100A11 PE=1 SV=2	P31949|S10AB_HUMAN	4.16535	4.07989	4.51374	4.03272	4.68633	4.55238	0.170815	0.520505
Voltage-dependent anion-selective channel protein 1 OS=Homo sapiens GN=VDAC1 PE=1 SV=2	P21796|VDAC1_HUMAN	3.94486	4.43115	4.23289	4.13857	4.31868	4.26326	0.0372009	0.823686
60S ribosomal protein L15 OS=Homo sapiens GN=RPL15 PE=1 SV=2	P61313|RL15_HUMAN	3.53406	3.72857	4.16084	3.87961	4.17145	4.26033	0.295969	0.259006
Isoform 2 of Polypyrimidine tract-binding protein 1 OS=Homo sapiens GN=PTBP1	P26599-2|PTBP1_HUMAN (+2)	3.94795	4.17457	4.70316	4.77342	4.72159	4.33878	0.33604	0.282535
6-phosphogluconate dehydrogenase, decarboxylating OS=Homo sapiens GN=PGD PE=2 SV=1	B4DQJ8|B4DQJ8_HUMAN (+1)	3.93838	4.38135	5.18971	3.45431	4.11961	3.67593	-0.753199	0.165714
Bifunctional purine biosynthesis protein PURH OS=Homo sapiens GN=ATIC PE=1 SV=3	P31939|PUR9_HUMAN	3.53406	4.70576	3.86414	4.08406	4.27128	3.99928	0.0835547	0.835285
Purine nucleoside phosphorylase OS=Homo sapiens GN=PNP PE=1 SV=2	P00491|PNPH_HUMAN	3.68032	3.87961	3.35938	5.13093	4.64973	4.67666	1.17934	0.00562858
Stathmin OS=Homo sapiens GN=STMN1 PE=1 SV=3	P16949|STMN1_HUMAN	2.94482	4.10341	4.69488	4.6258	4.00791	4.17903	0.356543	0.568617
Isoform 2 of Stathmin-2 OS=Homo sapiens GN=STMN2	Q93045-2|STMN2_HUMAN	1.93199	2.2211	3.66061	2.5372	1.36194	1.66038	-0.751395	0.315016
Isoform 3 of Glutaminase kidney isoform, mitochondrial OS=Homo sapiens GN=GLS	O94925-3|GLSK_HUMAN	3.94476	4.63075	5.19657	0.522257	3.75766	3.09795	-2.13141	0.152534
Glutaminase kidney isoform, mitochondrial OS=Homo sapiens GN=GLS PE=1 SV=1	O94925|GLSK_HUMAN	3.16532	4.21031	4.9232	0.522257	3.53543	2.90157	-1.77986	0.184706
4F2 cell-surface antigen heavy chain OS=Homo sapiens GN=SLC3A2 PE=1 SV=3	P08195|4F2_HUMAN	3.81342	4.45871	4.96993	2.58996	4.49346	4.34213	-0.605509	0.446705
D-3-phosphoglycerate dehydrogenase OS=Homo sapiens GN=PHGDH PE=1 SV=4	O43175|SERA_HUMAN	4.16808	4.33985	4.85255	5.11228	3.61188	4.41569	-0.0735413	0.88836
Ribonuclease inhibitor OS=Homo sapiens GN=RNH1 PE=1 SV=2	P13489|RINI_HUMAN	4.82049	4.23182	4.45733	5.39249	3.36387	3.99666	-0.252204	0.719998
Phosphatidylethanolamine-binding protein 1 OS=Homo sapiens GN=PEBP1 PE=1 SV=3	P30086|PEBP1_HUMAN	4.26679	4.49704	5.02121	3.72923	4.06471	4.0895	-0.633867	0.0860005
GTP-binding nuclear protein Ran OS=Homo sapiens GN=RAN PE=1 SV=3	P62826|RAN_HUMAN	3.53406	4.12928	3.63773	3.70122	4.00782	4.74524	0.384402	0.358571
Isoform 2 of Lactoylglutathione lyase OS=Homo sapiens GN=GLO1	Q04760-2|LGUL_HUMAN (+1)	3.68044	4.10333	4.52469	3.5612	3.53406	3.10104	-0.704049	0.082496
Ras GTPase-activating-like protein IQGAP1 OS=Homo sapiens GN=IQGAP1 PE=1 SV=1	P46940|IQGA1_HUMAN	2.95133	4.01623	5.26104	2.94306	4.31868	1.6783	-1.09619	0.341188
Peroxiredoxin-6 OS=Homo sapiens GN=PRDX6 PE=1 SV=3	P30041|PRDX6_HUMAN	3.82049	3.89317	4.23481	4.62457	4.00836	4.33935	0.341273	0.201527
Complement component 1 Q subcomponent-binding protein, mitochondrial OS=Homo sapiens GN=C1QBP PE=1 SV=1	Q07021|C1QBP_HUMAN	4.8187	4.10341	4.87327	3.95838	3.94897	4.55238	-0.445217	0.237593
Calumenin OS=Homo sapiens GN=CALU PE=1 SV=2	O43852|CALU_HUMAN	2.68444	4.61453	3.9279	0.543496	4.0648	3.90236	-0.905404	0.531444
Heterogeneous nuclear ribonucleoprotein F OS=Homo sapiens GN=HNRNPF PE=1 SV=3	P52597|HNRPF_HUMAN	4.74851	4.34979	4.89404	5.26986	4.31955	4.6761	0.0910511	0.794128
Calpain-2 catalytic subunit OS=Homo sapiens GN=CAPN2 PE=1 SV=6	P17655|CAN2_HUMAN	3.94148	3.89307	3.72552	5.02432	4.31911	4.25731	0.680223	0.101144
Elongation factor Tu, mitochondrial OS=Homo sapiens GN=TUFM PE=1 SV=2	P49411|EFTU_HUMAN	3.82385	3.30974	3.85838	4.66004	3.94841	4.18444	0.600306	0.095713
Adenylyl cyclase-associated protein 1 OS=Homo sapiens GN=CAP1 PE=1 SV=5	Q01518|CAP1_HUMAN	3.36135	4.14102	3.73736	4.31571	4.75601	3.8985	0.576828	0.160475
Cytoskeleton-associated protein 4 OS=Homo sapiens GN=CKAP4 PE=1 SV=2	Q07065|CKAP4_HUMAN	4.60514	4.61436	4.78052	3.72923	3.06511	2.89952	-1.43539	0.0251396
Uncharacterized protein OS=Homo sapiens GN=PTMA PE=4 SV=1	B8ZZQ6|B8ZZQ6_HUMAN (+2)	4.5277	3.86582	4.33357	4.90819	4.00746	4.61836	0.268975	0.464714
Transcription intermediary factor 1-beta OS=Homo sapiens GN=TRIM28 PE=1 SV=5	Q13263|TIF1B_HUMAN	2.36628	4.11495	4.05129	4.21956	4.72176	4.48311	0.963967	0.230098
High mobility group protein B1 OS=Homo sapiens GN=HMGB1 PE=1 SV=3	P09429|HMGB1_HUMAN (+2)	3.17089	4.79155	4.27873	1.53292	4.85614	4.00027	-0.617281	0.616977
Serine hydroxymethyltransferase, mitochondrial OS=Homo sapiens GN=SHMT2 PE=1 SV=3	P34897|GLYM_HUMAN	4.35671	3.8521	4.21948	4.85788	3.68583	4.18357	0.0996637	0.807302
Protein DJ-1 OS=Homo sapiens GN=PARK7 PE=1 SV=2	Q99497|PARK7_HUMAN	4.05936	4.65684	4.03729	3.01584	4.4083	3.41441	-0.638314	0.262915
DNA replication licensing factor MCM3 OS=Homo sapiens GN=MCM3 PE=1 SV=3	P25205|MCM3_HUMAN	2.68412	2.58142	3.35938	4.56016	4.27075	4.26326	1.48975	0.0154473
Annexin A6 OS=Homo sapiens GN=ANXA6 PE=1 SV=3	P08133|ANXA6_HUMAN	2.9512	4.1035	3.96698	3.77505	4.17185	3.41832	0.114515	0.803101
60S ribosomal protein L7 OS=Homo sapiens GN=RPL7 PE=1 SV=1	P18124|RL7_HUMAN	3.36149	3.92315	4.44586	3.48194	4.17169	4.18126	0.0347992	0.933436
Glutathione S-transferase P OS=Homo sapiens GN=GSTP1 PE=1 SV=2	P09211|GSTP1_HUMAN	3.94486	4.543	4.85255	4.15753	4.00791	4.0928	-0.360722	0.307482
40S ribosomal protein S18 OS=Homo sapiens GN=RPS18 PE=1 SV=3	P62269|RS18_HUMAN	3.5297	3.63075	4.04902	4.57695	3.75734	3.99765	0.374157	0.277576
Uncharacterized protein OS=Homo sapiens GN=MYL6 PE=2 SV=1	B7Z6Z4|B7Z6Z4_HUMAN	4.3591	3.43109	4.87327	5.11316	4.11894	4.34085	0.303163	0.593268
Macrophage-capping protein OS=Homo sapiens GN=CAPG PE=1 SV=2	P40121|CAPG_HUMAN	4.61117	4.79166	4.88962	3.72923	3.36443	3.41441	-1.26146	0.0013296
Eukaryotic translation initiation factor 4H OS=Homo sapiens GN=EIF4H PE=1 SV=5	Q15056|IF4H_HUMAN (+1)	4.53188	2.94937	3.36289	4.81854	2.3637	3.67503	0.00437839	0.996184
Secernin-1 OS=Homo sapiens GN=SCRN1 PE=1 SV=2	Q12765|SCRN1_HUMAN	4.88073	4.47041	4.51784	4.77437	2.3646	3.09618	-1.21128	0.228995
Pre-mRNA-processing-splicing factor 8 OS=Homo sapiens GN=PRPF8 PE=1 SV=2	Q6P2Q9|PRP8_HUMAN	3.36135	3.63075	4.27247	3.01203	4.31853	3.6828	-0.0837364	0.866423
Uncharacterized protein OS=Homo sapiens GN=RPL8 PE=4 SV=1	E9PIZ3|E9PIZ3_HUMAN	3.16543	3.43109	3.96458	4.59956	3.06483	3.6739	0.25906	0.64255
Ribosomal protein L8, isoform CRA_a OS=Homo sapiens GN=RPL8 PE=4 SV=1	G3V1A1|G3V1A1_HUMAN	2.68444	2.94952	3.49659	3.25164	2.17233	3.41305	-0.0978401	0.842966
RNA binding motif protein, X-linked-like-1 OS=Homo sapiens GN=RBMXL1 PE=1 SV=1	Q96E39|RMXL1_HUMAN	1.94508	1.92292	3.50322	4.40067	3.17359	3.54868	1.25057	0.129626
RNA-binding motif protein, X chromosome, N-terminally processed OS=Homo sapiens GN=RBMX PE=2 SV=1	H3BT71|H3BT71_HUMAN	0.385376	1.54701	2.39668	3.07786	2.94985	1.67356	1.12407	0.205687
Isoform 1 of Four and a half LIM domains protein 1 OS=Homo sapiens GN=FHL1	Q13642-1|FHL1_HUMAN (+2)	3.15982	4.57918	4.24618	3.25164	4.22203	4.08857	-0.140981	0.803029
Uncharacterized protein OS=Homo sapiens GN=TRAP1 PE=3 SV=1	F5H897|F5H897_HUMAN (+1)	4.94481	4.04072	4.82324	5.43039	3.82304	4.41495	-0.0467999	0.936907
Myosin regulatory light chain 12B OS=Homo sapiens GN=MYL12B PE=1 SV=2	O14950|ML12B_HUMAN (+2)	4.05624	3.89307	4.52469	4.72917	3.75692	4.17584	0.0626448	0.863701
40S ribosomal protein S9 OS=Homo sapiens GN=RPS9 PE=1 SV=3	P46781|RS9_HUMAN	3.35671	3.52569	4.05849	3.79223	3.68616	3.90236	0.146623	0.565483
10 kDa heat shock protein, mitochondrial OS=Homo sapiens GN=HSPE1 PE=1 SV=2	P61604|CH10_HUMAN	3.82038	3.54288	4.04902	3.45707	3.53481	4.09348	-0.108976	0.685245
Uncharacterized protein OS=Homo sapiens GN=TBCA PE=4 SV=1	E5RIW3|E5RIW3_HUMAN (+2)	4.35896	3.44969	4.20899	4.95824	3.75628	4.17816	0.291678	0.554431
40S ribosomal protein S14 OS=Homo sapiens GN=RPS14 PE=1 SV=3	P62263|RS14_HUMAN	2.94482	3.22123	5.17975	4.61312	3.88908	2.67832	-0.0550918	0.954352
Dolichyl-diphosphooligosaccharide--protein glycosyltransferase subunit 1 OS=Homo sapiens GN=RPN1 PE=1 SV=1	P04843|RPN1_HUMAN	3.94486	4.02857	4.80607	2.11433	3.75649	3.79317	-1.0385	0.193663
Protein phosphatase methylesterase 1 OS=Homo sapiens GN=PPME1 PE=1 SV=3	Q9Y570|PPME1_HUMAN	3.68055	4.55379	4.29344	0.543496	3.53331	2.09129	-2.11989	0.123718
C-1-tetrahydrofolate synthase, cytoplasmic OS=Homo sapiens GN=MTHFD1 PE=1 SV=3	P11586|C1TC_HUMAN	3.68032	3.54288	3.74017	3.70354	3.61153	3.41305	-0.078417	0.496945
Uncharacterized protein OS=Homo sapiens GN=MTHFD1 PE=3 SV=1	F5H2F4|F5H2F4_HUMAN	3.68032	3.32984	3.62504	3.70354	3.53344	3.41305	0.00494423	0.973162
Poly(rC)-binding protein 1 OS=Homo sapiens GN=PCBP1 PE=1 SV=2	Q15365|PCBP1_HUMAN	4.75028	4.63883	5.15644	4.95921	4.22288	4.41765	-0.315268	0.315109
3-hydroxyacyl-CoA dehydrogenase type-2 OS=Homo sapiens GN=HSD17B10 PE=1 SV=3	Q99714|HCD2_HUMAN	3.81691	4.15226	3.84238	4.43042	3.75681	3.26327	-0.120348	0.762016
Transaldolase OS=Homo sapiens GN=TALDO1 PE=1 SV=2	P37837|TALDO_HUMAN	3.36149	4.00369	3.99114	2.72456	4.40803	3.26327	-0.320149	0.598962
Calpain small subunit 1 OS=Homo sapiens GN=CAPNS1 PE=1 SV=1	P04632|CPNS1_HUMAN	4.16535	3.05572	3.01735	5.26112	3.7566	3.99666	0.925319	0.200761
60S ribosomal protein L7a OS=Homo sapiens GN=RPL7A PE=1 SV=2	P62424|RL7A_HUMAN	1.94482	3.79171	4.64149	2.72918	3.88782	4.00027	0.0797506	0.934559
Poly(rC)-binding protein 2 OS=Homo sapiens GN=PCBP2 PE=1 SV=1	Q15366|PCBP2_HUMAN	4.52763	4.39101	5.02232	4.03042	4.11944	3.90236	-0.629581	0.0695861
Src substrate cortactin OS=Homo sapiens GN=CTTN PE=1 SV=2	Q14247|SRC8_HUMAN	4.17097	4.21023	4.52632	3.72923	3.17082	3.09618	-0.970431	0.0218408
Cullin-associated NEDD8-dissociated protein 1 OS=Homo sapiens GN=CAND1 PE=1 SV=2	Q86VP6|CAND1_HUMAN	1.34647	3.99105	3.2451	3.05318	3.27098	2.67177	0.137769	0.87881
Glutamate dehydrogenase 1, mitochondrial OS=Homo sapiens GN=GLUD1 PE=1 SV=2	P00367|DHE3_HUMAN	2.67661	4.02848	4.3624	3.56377	3.61141	3.79504	-0.0324233	0.955786
60S ribosomal protein L12 OS=Homo sapiens GN=RPL12 PE=1 SV=1	P30050|RL12_HUMAN	3.52557	3.87961	4.06635	4.20602	3.75628	4.18214	0.224302	0.357324
Serine/arginine-rich splicing factor 3 OS=Homo sapiens GN=SRSF3 PE=1 SV=1	P84103|SRSF3_HUMAN	4.26933	3.41238	4.03157	4.8494	3.61141	3.41441	0.0539781	0.923053
Far upstream element-binding protein 1 OS=Homo sapiens GN=FUBP1 PE=1 SV=3	Q96AE4|FUBP1_HUMAN	4.16261	2.80606	4.03157	5.19806	3.45128	4.26761	0.638903	0.391816
Histone H2A type 2-C OS=Homo sapiens GN=HIST2H2AC PE=1 SV=4	Q16777|H2A2C_HUMAN (+1)	4.60703	4.04072	5.55081	6.30336	5.29638	5.44669	0.94929	0.16161
Histone H2A type 2-B OS=Homo sapiens GN=HIST2H2AB PE=1 SV=3	Q8IUE6|H2A2B_HUMAN	4.16535	3.00009	4.46048	5.82288	4.75745	4.4719	1.14211	0.133235
Histone H2A type 1-B/E OS=Homo sapiens GN=HIST1H2AB PE=1 SV=2	P04908|H2A1B_HUMAN (+2)	4.52757	4.04072	5.37889	6.2175	5.17301	5.37511	0.939479	0.139263
Hypoxanthine-guanine phosphoribosyltransferase OS=Homo sapiens GN=HPRT1 PE=1 SV=2	P00492|HPRT_HUMAN	3.52982	4.01596	4.23481	3.56377	4.00809	3.6783	-0.176811	0.520557
Bifunctional aminoacyl-tRNA synthetase OS=Homo sapiens GN=EPRS PE=1 SV=5	P07814|SYEP_HUMAN	2.35634	4.12937	2.30955	2.12138	4.45213	2.40909	0.0624485	0.950714
Thioredoxin domain-containing protein 5 OS=Homo sapiens GN=TXNDC5 PE=1 SV=2	Q8NBS9|TXND5_HUMAN	3.68044	4.1635	4.16084	3.58952	3.45154	3.54992	-0.471265	0.0910337
RuvB-like 1 OS=Homo sapiens GN=RUVBL1 PE=1 SV=1	Q9Y265|RUVB1_HUMAN	3.53406	4.04072	3.68616	4.64766	4.11919	3.26327	0.256394	0.600125
60S ribosomal protein L10 OS=Homo sapiens GN=RPL10 PE=1 SV=4	P27635|RL10_HUMAN	3.17089	3.07984	4.25005	3.89821	4.00746	4.00027	0.468389	0.338608
Translationally-controlled tumor protein OS=Homo sapiens GN=TPT1 PE=1 SV=1	P13693|TCTP_HUMAN (+1)	3.1652	3.86582	3.48504	3.56377	3.36499	3.10104	-0.162086	0.546208
Proactivator polypeptide OS=Homo sapiens GN=PSAP PE=1 SV=2	P07602|SAP_HUMAN	4.26409	3.89307	4.51216	-0.641581	2.823	2.40909	-2.69294	0.129066
DNA-(apurinic or apyrimidinic site) lyase OS=Homo sapiens GN=APEX1 PE=1 SV=2	P27695|APEX1_HUMAN	3.52557	3.33013	2.88871	3.28343	3.36499	2.89747	-0.0661705	0.795
Transferrin receptor protein 1 OS=Homo sapiens GN=TFRC PE=1 SV=2	P02786|TFR1_HUMAN	2.95133	4.01614	4.23481	3.28657	4.11919	3.90236	0.0352832	0.944204
Heterogeneous nuclear ribonucleoprotein H3 OS=Homo sapiens GN=HNRNPH3 PE=1 SV=2	P31942|HNRH3_HUMAN	4.26416	3.543	4.04902	4.80524	3.53381	3.79722	0.0933637	0.845949
Isoleucyl-tRNA synthetase, cytoplasmic OS=Homo sapiens GN=IARS PE=1 SV=2	P41252|SYIC_HUMAN	3.81701	3.15502	1.95654	3.74792	3.17334	3.41832	0.470338	0.483597
Leucyl-tRNA synthetase, cytoplasmic OS=Homo sapiens GN=LARS PE=1 SV=2	Q9P2J5|SYLC_HUMAN	1.93199	2.80622	4.50405	3.97792	3.27002	3.26168	0.422456	0.639048
Eukaryotic translation initiation factor 2 subunit 3 OS=Homo sapiens GN=EIF2S3 PE=1 SV=3	P41091|IF2G_HUMAN	3.68437	3.32984	3.58544	3.01203	3.7566	3.09439	-0.245546	0.417028
Adenosylhomocysteinase OS=Homo sapiens GN=AHCY PE=1 SV=4	P23526|SAHH_HUMAN	3.17089	4.39094	3.83582	2.19008	3.68459	2.67593	-0.949017	0.171121
Cystatin-B OS=Homo sapiens GN=CSTB PE=1 SV=2	P04080|CYTB_HUMAN	3.16532	3.72857	3.49659	3.87755	3.68605	4.26251	0.478543	0.112008
Peroxiredoxin-5, mitochondrial OS=Homo sapiens GN=PRDX5 PE=1 SV=4	P30044|PRDX5_HUMAN	3.52982	4.01614	4.43982	3.48465	3.68583	3.67503	-0.380092	0.282856
DNA replication licensing factor MCM7 OS=Homo sapiens GN=MCM7 PE=1 SV=4	P33993|MCM7_HUMAN	3.35657	2.22086	2.805	4.26761	4.22149	4.09195	1.39954	0.0475769
Plastin-2 OS=Homo sapiens GN=LCP1 PE=1 SV=6	P13796|PLSL_HUMAN	1.94482	2.74737	1.51425	1.53292	-0.630952	0.0850167	-1.73982	0.0932687
Plastin-3 OS=Homo sapiens GN=PLS3 PE=1 SV=4	P13797|PLST_HUMAN	4.26679	4.78435	4.90072	-0.641581	3.68616	2.90714	-2.66671	0.18084
Serine/arginine repetitive matrix protein 2 OS=Homo sapiens GN=SRRM2 PE=1 SV=2	Q9UQ35|SRRM2_HUMAN	3.35657	3.2211	3.53244	4.72917	1.36283	2.89747	-0.373544	0.738517
Dihydrolipoyl dehydrogenase, mitochondrial OS=Homo sapiens GN=DLD PE=1 SV=2	P09622|DLDH_HUMAN	2.94469	4.33971	3.73107	3.68527	3.53406	3.41697	-0.126389	0.78583
Ubiquitin carboxyl-terminal hydrolase 5 OS=Homo sapiens GN=USP5 PE=1 SV=2	P45974|UBP5_HUMAN	3.94486	3.32984	3.0757	4.65884	2.53424	3.26327	0.0353158	0.961919
Isoform Short of Ubiquitin carboxyl-terminal hydrolase 5 OS=Homo sapiens GN=USP5	P45974-2|UBP5_HUMAN	3.94486	3.2211	3.0757	4.57307	2.53424	3.26327	0.0429722	0.952064
Talin-1 OS=Homo sapiens GN=TLN1 PE=1 SV=3	Q9Y490|TLN1_HUMAN	2.68428	3.1995	2.62204	4.15413	4.11936	2.67832	0.815329	0.229888
Actin-related protein 3 OS=Homo sapiens GN=ACTR3 PE=1 SV=3	P61158|ARP3_HUMAN	3.52982	4.21031	3.22447	3.25485	3.94879	3.79618	0.0117389	0.97566
40S ribosomal protein S5 OS=Homo sapiens GN=RPS5 PE=1 SV=4	P46782|RS5_HUMAN	3.53406	3.32984	4.60098	3.18672	3.45233	3.9013	-0.308177	0.538565
Serpin B9 OS=Homo sapiens GN=SERPINB9 PE=1 SV=1	P50453|SPB9_HUMAN	2.35674	3.63087	3.17604	2.72918	4.00782	4.34291	0.638758	0.362977
Trifunctional purine biosynthetic protein adenosine-3 OS=Homo sapiens GN=GART PE=1 SV=1	P22102|PUR2_HUMAN	3.16543	3.80601	3.07132	4.48465	3.6865	3.6783	0.60223	0.164967
Isoform 3 of Heterogeneous nuclear ribonucleoprotein D0 OS=Homo sapiens GN=HNRNPD	Q14103-3|HNRPD_HUMAN (+1)	3.94158	4.28688	4.8679	3.81424	4.45128	4.00027	-0.276854	0.45369
DNA damage-binding protein 1 OS=Homo sapiens GN=DDB1 PE=1 SV=1	Q16531|DDB1_HUMAN	3.35657	3.03147	2.84418	3.15614	3.17133	2.90308	-0.00055584	0.997627
CAD protein OS=Homo sapiens GN=CAD PE=1 SV=3	P27708|PYR1_HUMAN	3.36149	3.54325	3.53879	4.31288	2.95015	3.09618	-0.0281036	0.954286
Myristoylated alanine-rich C-kinase substrate OS=Homo sapiens GN=MARCKS PE=1 SV=4	P29966|MARCS_HUMAN	2.68444	4.07989	4.04684	3.01584	4.22172	3.99928	0.14189	0.82241
Phosphoserine aminotransferase OS=Homo sapiens GN=PSAT1 PE=1 SV=2	Q9Y617|SERC_HUMAN	2.35674	4.36205	3.35938	2.19008	3.53456	2.09129	-0.754078	0.369898
Eukaryotic translation initiation factor 4B OS=Homo sapiens GN=EIF4B PE=1 SV=2	P23588|IF4B_HUMAN (+1)	3.82038	3.22098	3.72836	3.11433	3.36373	3.79618	-0.165157	0.577676
60S ribosomal protein L19 OS=Homo sapiens GN=RPL19 PE=1 SV=1	P84098|RL19_HUMAN	2.94482	3.24251	4.63517	4.69538	3.45312	3.2692	0.198399	0.787409
Interleukin enhancer-binding factor 2 OS=Homo sapiens GN=ILF2 PE=1 SV=2	Q12905|ILF2_HUMAN	2.68428	4.21031	4.45733	3.37407	4.00764	2.41692	-0.517764	0.514109
Isoform 2 of LIM and SH3 domain protein 1 OS=Homo sapiens GN=LASP1	Q14847-2|LASP1_HUMAN	3.17645	3.87961	4.38391	0.522257	2.53424	2.41692	-1.98885	0.0728732
LIM and SH3 domain protein 1 OS=Homo sapiens GN=LASP1 PE=1 SV=2	Q14847|LASP1_HUMAN	3.17645	3.87961	4.38391	0.522257	2.53424	2.41692	-1.98885	0.0728732
Uncharacterized protein OS=Homo sapiens GN=PRDX3 PE=4 SV=1	E9PH29|E9PH29_HUMAN (+1)	4.26431	3.64685	3.63471	3.45431	2.8233	3.08948	-0.726262	0.0595779
S-formylglutathione hydrolase OS=Homo sapiens GN=ESD PE=1 SV=2	P10768|ESTD_HUMAN	3.52982	2.94922	3.72836	4.29866	3.53444	3.26168	0.295794	0.491907
Caveolin-1 OS=Homo sapiens GN=CAV1 PE=1 SV=4	Q03135|CAV1_HUMAN	3.94486	3.32984	4.04902	4.01391	3.53444	3.6783	-0.0323597	0.909908
Isoform 2 of Septin-2 OS=Homo sapiens GN=SEPT2	Q15019-2|SEPT2_HUMAN	3.35177	3.86582	3.3897	3.28657	3.27168	3.41305	-0.211997	0.327701
Septin-2 OS=Homo sapiens GN=SEPT2 PE=1 SV=1	Q15019|SEPT2_HUMAN	3.35177	3.86582	3.52419	3.28657	3.27168	3.41305	-0.256825	0.225969
Brain acid soluble protein 1 OS=Homo sapiens GN=BASP1 PE=1 SV=2	P80723|BASP1_HUMAN	1.9578	4.36198	3.51046	-0.641581	4.53244	3.2601	-0.893092	0.639831
Uncharacterized protein OS=Homo sapiens GN=HNRNPAB PE=4 SV=1	D6R9P3|D6R9P3_HUMAN (+4)	3.17089	4.1635	4.96236	4.74163	4.31868	3.67503	0.146195	0.823105
40S ribosomal protein S12 OS=Homo sapiens GN=RPS12 PE=1 SV=3	P25398|RS12_HUMAN	3.68807	3.43109	3.95689	-0.641581	3.45154	3.26168	-1.66814	0.337236
60S ribosomal protein L13 OS=Homo sapiens GN=RPL13 PE=1 SV=4	P26373|RL13_HUMAN	3.81691	3.2211	4.12135	4.77458	3.2712	3.6783	0.188239	0.74017
60S ribosomal protein L27 OS=Homo sapiens GN=RPL27 PE=1 SV=2	P61353|RL27_HUMAN	4.06229	2.92323	4.06635	4.15583	3.36387	3.67954	0.0491237	0.918417
SET nuclear oncogene OS=Homo sapiens GN=SET PE=2 SV=2	Q5VXV2|Q5VXV2_HUMAN	4.16808	3.61447	4.16084	4.26918	2.94927	3.79421	-0.310243	0.5227
Microtubule-actin cross-linking factor 1, isoforms 1/2/3/5 OS=Homo sapiens GN=MACF1 PE=1 SV=4	Q9UPN3|MACF1_HUMAN	1.34687	1.54701	2.0757	2.53819	3.68549	2.67832	1.31081	0.0469725
Superoxide dismutase [Cu-Zn] OS=Homo sapiens GN=SOD1 PE=1 SV=2	P00441|SODC_HUMAN	3.94813	3.87961	4.43863	0.522257	3.36387	3.54992	-1.61011	0.23966
60S acidic ribosomal protein P2 OS=Homo sapiens GN=RPLP2 PE=1 SV=1	P05387|RLA2_HUMAN	3.52982	4.01605	4.15202	3.15893	3.7566	3.26327	-0.506362	0.127485
Leukotriene A-4 hydrolase OS=Homo sapiens GN=LTA4H PE=1 SV=2	P09960|LKHA4_HUMAN	3.68066	3.52569	4.19669	4.64864	2.94987	2.68071	-0.374608	0.612645
40S ribosomal protein S2 OS=Homo sapiens GN=RPS2 PE=1 SV=2	P15880|RS2_HUMAN	3.17089	3.71337	4.45897	2.19008	3.61188	2.89952	-0.880581	0.188324
26S protease regulatory subunit 7 OS=Homo sapiens GN=PSMC2 PE=1 SV=3	P35998|PRS7_HUMAN	4.05918	1.92323	4.07793	4.26918	2.53424	2.89952	-0.119131	0.900398
Delta-1-pyrroline-5-carboxylate synthase OS=Homo sapiens GN=ALDH18A1 PE=1 SV=2	P54886|P5CS_HUMAN	3.81691	3.0797	3.52745	3.45431	3.61141	3.26327	-0.031688	0.902496
Guanine nucleotide-binding protein G(I)/G(S)/G(T) subunit beta-2 OS=Homo sapiens GN=GNB2 PE=1 SV=3	P62879|GBB2_HUMAN	2.94495	3.54312	2.62204	3.75211	3.36443	3.09618	0.367533	0.334543
Guanine nucleotide-binding protein G(I)/G(S)/G(T) subunit beta-1 OS=Homo sapiens GN=GNB1 PE=1 SV=3	P62873|GBB1_HUMAN	1.34727	2.13238	2.03791	1.53292	2.82365	-0.641581	-0.600859	0.616575
40S ribosomal protein S10 OS=Homo sapiens GN=RPS10 PE=1 SV=1	P46783|RS10_HUMAN	3.36135	2.97532	3.74287	4.31571	3.27096	3.41305	0.306731	0.486465
40S ribosomal protein S25 OS=Homo sapiens GN=RPS25 PE=1 SV=1	P62851|RS25_HUMAN	2.66875	3.2211	4.52469	3.25426	3.17209	2.41692	-0.52376	0.456754
Single-stranded DNA-binding protein, mitochondrial OS=Homo sapiens GN=SSBP1 PE=1 SV=1	Q04837|SSBP_HUMAN	3.36135	3.44969	3.72836	4.26918	3.17234	3.41832	0.106818	0.784486
Coronin-1C OS=Homo sapiens GN=CORO1C PE=1 SV=1	Q9ULV4|COR1C_HUMAN (+1)	3.16532	3.71348	3.31529	3.48465	4.22172	2.67593	0.0627403	0.904792
RuvB-like 2 OS=Homo sapiens GN=RUVBL2 PE=1 SV=3	Q9Y230|RUVB2_HUMAN	3.82405	2.89678	3.09424	5.1211	3.36373	4.00027	0.890011	0.223119
40S ribosomal protein S19 OS=Homo sapiens GN=RPS19 PE=1 SV=2	P39019|RS19_HUMAN	3.16543	3.43109	4.15405	3.90024	3.61212	2.89747	-0.113579	0.80005
Hepatoma-derived growth factor OS=Homo sapiens GN=HDGF PE=1 SV=1	P51858|HDGF_HUMAN	2.67645	3.80601	2.84418	-0.641581	4.27045	3.54992	-0.715953	0.689544
Importin subunit alpha-2 OS=Homo sapiens GN=KPNA2 PE=1 SV=1	P52292|IMA2_HUMAN	3.15982	3.32998	4.88835	-0.641581	3.88811	3.09439	-1.67908	0.355709
Glutathione S-transferase omega-1 OS=Homo sapiens GN=GSTO1 PE=1 SV=2	P78417|GSTO1_HUMAN	2.94482	2.80589	3.74017	2.58996	3.17158	2.89187	-0.279162	0.463564
Obg-like ATPase 1 OS=Homo sapiens GN=OLA1 PE=1 SV=2	Q9NTK5|OLA1_HUMAN	3.171	3.30986	3.53879	2.89449	3.68639	3.55262	0.0379514	0.896841
Interstitial collagenase OS=Homo sapiens GN=MMP1 PE=1 SV=3	P03956|MMP1_HUMAN	2.93829	2.61447	1.67387	4.32948	3.94841	3.79202	1.61443	0.0358811
Transforming protein RhoA OS=Homo sapiens GN=RHOA PE=1 SV=1	P61586|RHOA_HUMAN	3.35657	3.79161	3.01735	3.65878	3.61117	3.25733	0.120586	0.669866
Reticulon-4 OS=Homo sapiens GN=RTN4 PE=1 SV=2	Q9NQC3|RTN4_HUMAN	3.94476	3.30986	4.31788	3.01203	2.36418	2.10461	-1.3639	0.0271865
Uncharacterized protein OS=Homo sapiens GN=RTN4 PE=4 SV=1	F8W914|F8W914_HUMAN (+1)	3.94476	3.41251	4.31788	3.01203	2.36418	2.10461	-1.39811	0.0206336
Splicing factor 3B subunit 1 OS=Homo sapiens GN=SF3B1 PE=1 SV=3	O75533|SF3B1_HUMAN	2.95133	3.03175	3.86918	3.19008	3.53306	3.26761	0.0461659	0.893262
Tyrosyl-tRNA synthetase, cytoplasmic OS=Homo sapiens GN=YARS PE=1 SV=4	P54577|SYYC_HUMAN	2.68428	4.41244	2.35932	3.01584	3.45154	2.89747	-0.0303991	0.966941
116 kDa U5 small nuclear ribonucleoprotein component OS=Homo sapiens GN=EFTUD2 PE=1 SV=1	Q15029|U5S1_HUMAN	3.36135	3.77705	3.90149	2.31069	3.88782	3.55348	-0.429301	0.471444
40S ribosomal protein S16 OS=Homo sapiens GN=RPS16 PE=1 SV=2	P62249|RS16_HUMAN	2.36628	3.32984	4.20899	3.25164	3.45194	3.09439	-0.035713	0.95309
Thymosin beta-4 OS=Homo sapiens GN=TMSB4X PE=1 SV=2	P62328|TYB4_HUMAN	1.34687	3.22123	3.88626	1.04789	3.82253	1.66038	-0.641187	0.602329
Peroxiredoxin-4 OS=Homo sapiens GN=PRDX4 PE=1 SV=1	Q13162|PRDX4_HUMAN	4.44811	3.93631	4.0757	4.72476	3.88782	4.61959	0.257349	0.456144
Splicing factor 3B subunit 3 OS=Homo sapiens GN=SF3B3 PE=1 SV=4	Q15393|SF3B3_HUMAN	2.35654	3.1995	3.77305	3.72923	3.94916	2.67832	0.342541	0.579267
40S ribosomal protein S7 OS=Homo sapiens GN=RPS7 PE=1 SV=1	P62081|RS7_HUMAN	2.94469	3.63075	4.11103	0.543496	2.94927	3.41305	-1.26022	0.29094
Plasminogen activator inhibitor 1 RNA-binding protein OS=Homo sapiens GN=SERBP1 PE=1 SV=2	Q8NC51|PAIRB_HUMAN (+1)	2.94482	3.1995	4.36695	0.522257	4.45141	1.0706	-1.489	0.351088
Citrate synthase, mitochondrial OS=Homo sapiens GN=CS PE=1 SV=2	O75390|CISY_HUMAN	3.82049	3.07984	3.74017	3.68527	3.17132	3.68156	-0.0341161	0.912581
60S ribosomal protein L18 OS=Homo sapiens GN=RPL18 PE=1 SV=2	Q07020|RL18_HUMAN	3.35657	3.03161	3.62504	3.84006	3.06402	2.67832	-0.143603	0.732571
Uncharacterized protein OS=Homo sapiens GN=EEF1D PE=3 SV=1	E9PRY8|E9PRY8_HUMAN	4.52982	2.61429	4.06635	4.37407	3.27166	2.40909	-0.385211	0.659236
Lupus La protein OS=Homo sapiens GN=SSB PE=1 SV=2	P05455|LA_HUMAN	1.36648	3.72868	3.86661	-0.641581	3.45128	2.09129	-1.35359	0.41067
5'-nucleotidase OS=Homo sapiens GN=NT5E PE=1 SV=1	P21589|5NTD_HUMAN	1.94456	3.77695	3.37462	-0.641581	3.8884	1.07786	-1.59048	0.356264
Serine/threonine-protein phosphatase PGAM5, mitochondrial OS=Homo sapiens GN=PGAM5 PE=1 SV=2	Q96HS1|PGAM5_HUMAN	4.26671	1.61466	3.52745	4.4833	0.949273	3.41981	-0.185479	0.89486
Septin-9 OS=Homo sapiens GN=SEPT9 PE=1 SV=2	Q9UHD8|SEPT9_HUMAN	3.52982	4.12937	3.84679	2.72918	3.53344	1.67356	-1.18993	0.14807
Heterogeneous nuclear ribonucleoprotein Q OS=Homo sapiens GN=SYNCRIP PE=1 SV=2	O60506|HNRPQ_HUMAN	4.16543	4.22103	4.84584	3.75253	4.68656	3.8985	-0.298236	0.460714
15-hydroxyprostaglandin dehydrogenase [NAD+] OS=Homo sapiens GN=HPGD PE=1 SV=1	P15428|PGDH_HUMAN	3.16543	3.96236	4.57046	-0.641581	2.94927	2.9051	-2.16182	0.203641
Integrin alpha-6 OS=Homo sapiens GN=ITGA6 PE=1 SV=4	P23229|ITA6_HUMAN	3.15971	1.54701	2.82212	4.15583	3.53282	3.89472	1.35151	0.0968984
Malate dehydrogenase, cytoplasmic OS=Homo sapiens GN=MDH1 PE=1 SV=4	P40925|MDHC_HUMAN	2.3471	3.79171	3.3897	1.81758	3.27096	3.09618	-0.44793	0.515628
Ras-related protein Rab-7a OS=Homo sapiens GN=RAB7A PE=1 SV=1	P51149|RAB7A_HUMAN	2.94482	4.23182	3.2451	3.12425	3.53419	2.39832	-0.454994	0.424943
Isoform Mitochondrial of Lysyl-tRNA synthetase OS=Homo sapiens GN=KARS	Q15046-2|SYK_HUMAN	3.15971	3.44969	3.7615	3.25164	3.06511	3.6783	-0.125285	0.644253
Uncharacterized protein OS=Homo sapiens GN=PTGES3 PE=2 SV=1	B4DP11|B4DP11_HUMAN (+1)	3.5297	3.34979	3.86661	1.80888	3.17185	3.26487	-0.833501	0.212191
Deoxyuridine 5'-triphosphate nucleotidohydrolase, mitochondrial (Fragment) OS=Homo sapiens GN=DUT PE=2 SV=1	H0YKC5|H0YKC5_HUMAN	3.94158	2.43103	3.51046	4.61212	3.45233	3.26327	0.481552	0.478298
CD59 glycoprotein OS=Homo sapiens GN=CD59 PE=1 SV=1	P13987|CD59_HUMAN (+2)	3.68055	3.17742	3.95689	3.28343	3.36387	3.09618	-0.357128	0.253932
Eukaryotic translation initiation factor 3 subunit C OS=Homo sapiens GN=EIF3C PE=1 SV=1	Q99613|EIF3C_HUMAN (+1)	3.16554	2.17757	2.79971	3.65878	2.94927	3.55483	0.673357	0.142358
SH3 domain-binding glutamic acid-rich-like protein 3 OS=Homo sapiens GN=SH3BGRL3 PE=1 SV=1	Q9H299|SH3L3_HUMAN	3.95764	3.07957	3.2451	4.25005	3.06374	4.26409	0.43186	0.425986
Serine/threonine-protein phosphatase 2A catalytic subunit alpha isoform OS=Homo sapiens GN=PPP2CA PE=1 SV=1	P67775|PP2AA_HUMAN	2.94482	2.26336	3.95448	4.41183	3.8883	3.79722	0.978232	0.174781
Myo-inositol 1-phosphate synthase A1, isoform CRA_d OS=Homo sapiens GN=ISYNA1 PE=4 SV=1	G3V1R9|G3V1R9_HUMAN (+2)	4.06238	3.61447	3.8493	3.83794	2.53269	2.0877	-1.02261	0.185359
Asparaginyl-tRNA synthetase, cytoplasmic OS=Homo sapiens GN=NARS PE=1 SV=1	O43776|SYNC_HUMAN	3.68437	3.33013	2.90979	4.41474	2.94897	3.6783	0.372575	0.492485
Twinfilin-2 OS=Homo sapiens GN=TWF2 PE=1 SV=2	Q6IBS0|TWF2_HUMAN	3.16543	3.31009	3.7615	4.37407	3.06511	2.89542	0.0325237	0.952888
60S ribosomal protein L36a-like OS=Homo sapiens GN=RPL36AL PE=1 SV=3	Q969Q0|RL36L_HUMAN	2.67645	2.43103	2.93616	2.58484	2.82654	3.09618	0.154639	0.497638
60S ribosomal protein L36a OS=Homo sapiens GN=RPL36A PE=3 SV=1	J3KQN4|J3KQN4_HUMAN (+1)	2.67645	2.2211	2.93616	2.58484	2.82654	2.41978	-0.00084896	0.99739
Nucleoside diphosphate kinase A OS=Homo sapiens GN=NME1 PE=1 SV=1	P15531|NDKA_HUMAN	4.93988	4.17457	4.90285	5.16712	3.95	4.41305	-0.162375	0.729029
Peroxiredoxin-2 OS=Homo sapiens GN=PRDX2 PE=1 SV=5	P32119|PRDX2_HUMAN	4.05624	3.80601	3.96698	4.68375	3.82232	3.79618	0.157674	0.647088
KH domain-containing, RNA-binding, signal transduction-associated protein 1 OS=Homo sapiens GN=KHDRBS1 PE=1 SV=1	Q07666|KHDR1_HUMAN	2.67661	2.61466	3.19333	4.08049	2.94927	2.41197	0.319043	0.593123
Eukaryotic translation initiation factor 2 subunit 1 OS=Homo sapiens GN=EIF2S1 PE=1 SV=3	P05198|IF2A_HUMAN	2.94482	3.63075	3.2451	3.01203	3.45088	4.26326	0.301832	0.520103
Zyxin OS=Homo sapiens GN=ZYX PE=1 SV=1	Q15942|ZYX_HUMAN	2.95133	3.61436	3.62504	2.72918	3.61153	3.79504	-0.0183236	0.965716
DNA replication licensing factor MCM2 OS=Homo sapiens GN=MCM2 PE=1 SV=4	P49736|MCM2_HUMAN	3.52557	2.26336	3.64812	4.58556	3.2719	3.41441	0.611607	0.371219
Proteasome subunit alpha type-7 OS=Homo sapiens GN=PSMA7 PE=1 SV=1	O14818|PSA7_HUMAN	1.34687	3.30986	3.29131	2.72918	3.68527	2.67832	0.381576	0.637427
Ras GTPase-activating protein-binding protein 1 OS=Homo sapiens GN=G3BP1 PE=1 SV=1	Q13283|G3BP1_HUMAN	3.15982	1.97534	1.9252	3.81424	4.11936	3.41305	1.42876	0.0517624
Phosphate carrier protein, mitochondrial OS=Homo sapiens GN=SLC25A3 PE=1 SV=2	Q00325|MPCP_HUMAN	2.94482	3.0797	3.0757	3.34426	1.36457	2.10104	-0.76345	0.317012
Histone-binding protein RBBP4 OS=Homo sapiens GN=RBBP4 PE=1 SV=3	Q09028|RBBP4_HUMAN	3.16543	3.1033	2.84418	3.40095	3.36331	3.41832	0.356558	0.0647784
Uncharacterized protein OS=Homo sapiens GN=RBBP7 PE=4 SV=1	E9PC52|E9PC52_HUMAN (+1)	2.94482	3.1033	2.84418	3.40095	3.36345	3.41832	0.430141	0.0251144
Sepiapterin reductase OS=Homo sapiens GN=SPR PE=1 SV=1	P35270|SPRE_HUMAN	3.36135	2.39347	2.97799	5.07039	2.17233	2.67832	0.396075	0.707524
Cyclin-dependent kinase 1 OS=Homo sapiens GN=CDK1 PE=1 SV=3	P06493|CDK1_HUMAN	2.68444	1.97534	2.88871	3.28657	2.53541	3.41305	0.56218	0.222313
Cyclin-dependent kinase 6 OS=Homo sapiens GN=CDK6 PE=1 SV=1	Q00534|CDK6_HUMAN	-0.641581	-0.641581	-0.641581	-0.641581	-0.641581	-0.641581	0	1
Cyclin-dependent kinase 5 OS=Homo sapiens GN=CDK5 PE=1 SV=3	Q00535|CDK5_HUMAN	-0.641581	-0.641581	-0.641581	-0.641581	0.369048	-0.641581	0.336876	0.42265
Uncharacterized protein OS=Homo sapiens GN=CDK2 PE=3 SV=1	E7ESI2|E7ESI2_HUMAN (+5)	-0.641581	-0.641581	-0.641581	-0.641581	-0.641581	-0.641581	0	1
Proliferating cell nuclear antigen OS=Homo sapiens GN=PCNA PE=1 SV=1	P12004|PCNA_HUMAN	2.67676	3.43109	3.7615	2.37701	3.36415	2.68482	-0.481122	0.329997
Arginyl-tRNA synthetase, cytoplasmic OS=Homo sapiens GN=RARS PE=1 SV=2	P54136|SYRC_HUMAN	3.17089	1.92323	3.2451	3.66129	2.36505	2.89747	0.194868	0.750102
Eukaryotic translation initiation factor 3 subunit L OS=Homo sapiens GN=EIF3L PE=1 SV=1	Q9Y262|EIF3L_HUMAN (+1)	3.16554	2.43125	2.88374	3.85659	2.53424	3.0877	0.332665	0.501525
Uncharacterized protein OS=Homo sapiens GN=TCOF1 PE=4 SV=1	E7ETY2|E7ETY2_HUMAN (+8)	3.36625	1.86983	0.97541	3.87755	3.61271	2.68482	1.32119	0.19112
Eukaryotic translation initiation factor 6 OS=Homo sapiens GN=EIF6 PE=1 SV=1	P56537|IF6_HUMAN	2.35674	3.63075	3.62199	2.72918	2.82365	3.26168	-0.264991	0.606283
Uncharacterized protein OS=Homo sapiens GN=ACAT2 PE=2 SV=1	B7Z233|B7Z233_HUMAN	2.93829	3.50856	4.31317	3.45431	2.6867	2.0877	-0.843768	0.207455
60S ribosomal protein L13a OS=Homo sapiens GN=RPL13A PE=1 SV=2	P40429|RL13A_HUMAN	3.36135	2.64676	2.35932	4.04902	2.68495	2.89747	0.421338	0.466467
Voltage-dependent anion-selective channel protein 2 OS=Homo sapiens GN=VDAC2 PE=1 SV=2	P45880|VDAC2_HUMAN	2.35674	3.72857	2.82212	2.72918	3.68527	2.67177	0.0595973	0.914466
Nucleobindin-1 OS=Homo sapiens GN=NUCB1 PE=1 SV=4	Q02818|NUCB1_HUMAN	2.68444	1.97534	2.82212	4.10559	2.17233	2.67832	0.49145	0.499554
tRNA (cytosine(34)-C(5))-methyltransferase OS=Homo sapiens GN=NSUN2 PE=1 SV=2	Q08J23|NSUN2_HUMAN	2.67661	3.07984	2.69258	3.68762	2.9484	2.68482	0.290602	0.446142
Nuclear mitotic apparatus protein 1 OS=Homo sapiens GN=NUMA1 PE=1 SV=2	Q14980|NUMA1_HUMAN	3.16543	1.13264	2.03791	2.77909	3.06483	2.09129	0.533078	0.477027
E3 ubiquitin-protein ligase HUWE1 OS=Homo sapiens GN=HUWE1 PE=1 SV=3	Q7Z6Z7|HUWE1_HUMAN	2.69207	0.798673	2.17763	4.2225	0.361881	2.09129	0.335765	0.806059
HCG1784554, isoform CRA_a OS=Homo sapiens GN=EIF3F PE=2 SV=1	B3KSH1|B3KSH1_HUMAN (+1)	3.16532	3.2211	3.98523	4.13685	2.94927	3.41832	0.044266	0.924156
Eukaryotic translation initiation factor 3 subunit I OS=Homo sapiens GN=EIF3I PE=1 SV=1	Q13347|EIF3I_HUMAN	2.93842	2.94937	3.27516	4.13857	3.61247	3.26168	0.616593	0.121959
Mitochondrial inner membrane protein OS=Homo sapiens GN=IMMT PE=1 SV=1	Q16891|IMMT_HUMAN (+2)	2.35654	3.52569	2.35932	4.37434	3.17209	1.6783	0.327724	0.732401
26S protease regulatory subunit 8 OS=Homo sapiens GN=PSMC5 PE=1 SV=1	P62195|PRS8_HUMAN	2.9512	2.43103	3.04114	3.73151	3.17234	3.08948	0.523322	0.132264
Quinone oxidoreductase OS=Homo sapiens GN=CRYZ PE=1 SV=1	Q08257|QOR_HUMAN	1.36608	4.0679	3.29131	2.18336	3.82426	2.40621	-0.103821	0.919399
Peptidyl-prolyl cis-trans isomerase FKBP10 OS=Homo sapiens GN=FKBP10 PE=1 SV=1	Q96AY3|FKB10_HUMAN	2.36628	2.61447	3.3781	2.63993	3.36345	2.41978	0.0214366	0.961482
Glutaminyl-tRNA synthetase OS=Homo sapiens GN=QARS PE=1 SV=1	P47897|SYQ_HUMAN	3.68044	2.77718	2.88871	3.97792	2.17233	2.6872	-0.169628	0.798046
Stomatin-like protein 2 OS=Homo sapiens GN=STOML2 PE=1 SV=1	Q9UJZ1|STML2_HUMAN	4.35903	3.00023	3.49659	4.88977	0.949273	2.89393	-0.70763	0.606094
Asparagine synthetase [glutamine-hydrolyzing] OS=Homo sapiens GN=ASNS PE=1 SV=4	P08243|ASNS_HUMAN	3.16543	2.77718	3.37462	4.31259	2.6867	2.67832	0.120128	0.849814
Elongation factor 1-beta OS=Homo sapiens GN=EEF1B2 PE=1 SV=3	P24534|EF1B_HUMAN	2.36608	2.64695	3.37462	0.739503	3.2712	3.10104	-0.425301	0.664288
Proteasome subunit alpha type-4 OS=Homo sapiens GN=PSMA4 PE=1 SV=1	P25789|PSA4_HUMAN	2.38543	3.61447	3.51046	3.05318	3.45194	3.41441	0.136388	0.768023
CD44 antigen OS=Homo sapiens GN=CD44 PE=1 SV=3	P16070|CD44_HUMAN	3.52982	3.82028	3.66061	3.87961	2.68565	3.26327	-0.39406	0.371778
Acetyl-CoA acetyltransferase, mitochondrial OS=Homo sapiens GN=ACAT1 PE=1 SV=1	P24752|THIL_HUMAN	2.95133	3.94944	3.33099	2.58996	3.17132	2.9051	-0.521794	0.212517
Annexin A11 OS=Homo sapiens GN=ANXA11 PE=1 SV=1	P50995|ANX11_HUMAN	2.93842	3.8521	3.66061	3.63192	0.949273	3.55348	-0.77215	0.47858
Ras-related protein Rap-1b OS=Homo sapiens GN=RAP1B PE=1 SV=1	P61224|RAP1B_HUMAN	3.53406	4.05285	3.77305	2.37701	2.68565	3.41832	-0.959658	0.0709818
Serine/arginine-rich splicing factor 2 OS=Homo sapiens GN=SRSF2 PE=1 SV=4	Q01130|SRSF2_HUMAN	3.36135	2.94952	3.19736	3.81639	2.17182	3.6739	0.0512933	0.932195
Small nuclear ribonucleoprotein Sm D1 OS=Homo sapiens GN=SNRPD1 PE=4 SV=1	J3QLI9|J3QLI9_HUMAN (+1)	2.35674	3.2211	4.37636	4.01391	2.94927	2.67832	-0.104232	0.89165
Emerin OS=Homo sapiens GN=EMD PE=1 SV=1	P50402|EMD_HUMAN	3.171	1.92292	2.44358	4.88792	2.36412	3.26327	0.992605	0.316401
Activated RNA polymerase II transcriptional coactivator p15 OS=Homo sapiens GN=SUB1 PE=1 SV=3	P53999|TCP4_HUMAN	2.67661	3.07984	3.86918	2.19008	3.0643	3.55483	-0.272139	0.635734
26S proteasome non-ATPase regulatory subunit 1 OS=Homo sapiens GN=PSMD1 PE=1 SV=2	Q99460|PSMD1_HUMAN	3.5297	2.17731	2.38965	4.63541	1.94632	3.0877	0.524256	0.594448
Uncharacterized protein OS=Homo sapiens GN=NACA PE=4 SV=1	E9PAV3|E9PAV3_HUMAN	2.94482	3.34979	3.68325	3.28343	3.61188	3.08948	0.00231217	0.993432
Ribose-phosphate pyrophosphokinase 3 OS=Homo sapiens GN=PRPS1L1 PE=1 SV=2	P21108|PRPS3_HUMAN	0.347325	-0.641581	-0.641581	-0.641581	1.36457	-0.641581	0.339082	0.680945
Ribose-phosphate pyrophosphokinase 1 OS=Homo sapiens GN=PRPS1 PE=1 SV=2	P60891|PRPS1_HUMAN	3.16554	2.61447	3.04114	2.58484	2.53541	3.09618	-0.201576	0.456915
Histidyl-tRNA synthetase, isoform CRA_a OS=Homo sapiens GN=HARS PE=2 SV=1	B3KWE1|B3KWE1_HUMAN (+2)	2.68428	-0.641581	0.0709388	3.37462	2.3655	2.40909	2.01186	0.176486
Histidyl-tRNA synthetase-like, isoform CRA_a OS=Homo sapiens GN=HARS2 PE=2 SV=1	B4DDY8|B4DDY8_HUMAN (+2)	2.36628	-0.641581	-0.641581	2.90269	0.369048	0.123931	0.770851	0.596209
Protein S100-A4 OS=Homo sapiens GN=S100A4 PE=1 SV=1	P26447|S10A4_HUMAN	2.94482	3.69811	4.25338	1.63501	2.17082	2.10104	-1.66314	0.032522
Protein AHNAK2 OS=Homo sapiens GN=AHNAK2 PE=1 SV=2	Q8IVF2|AHNK2_HUMAN	-0.641581	2.64695	-0.641581	3.25164	3.53444	1.6783	2.36686	0.151143
60S ribosomal protein L36 OS=Homo sapiens GN=RPL36 PE=1 SV=3	Q9Y3U8|RL36_HUMAN	3.68044	2.17757	3.39671	3.68527	2.94927	3.09439	0.158073	0.778771
Myosin-Ic OS=Homo sapiens GN=MYO1C PE=1 SV=4	O00159|MYO1C_HUMAN	3.68437	2.17706	3.33099	4.52344	2.68459	2.41978	0.145132	0.866414
40S ribosomal protein S13 OS=Homo sapiens GN=RPS13 PE=1 SV=2	P62277|RS13_HUMAN	2.94482	1.67852	2.62204	2.72918	2.94957	2.40909	0.280821	0.549141
Neutral cholesterol ester hydrolase 1 OS=Homo sapiens GN=NCEH1 PE=1 SV=3	Q6PIU2|NCEH1_HUMAN	1.94482	3.07984	2.0757	3.65878	3.82416	3.09618	1.15958	0.0628136
Vacuolar protein sorting-associated protein 35 OS=Homo sapiens GN=VPS35 PE=1 SV=2	Q96QK1|VPS35_HUMAN	2.93842	3.32984	3.02191	3.01584	2.82365	3.08948	-0.1204	0.453708
Isoform 2 of Transportin-1 OS=Homo sapiens GN=TNPO1	Q92973-2|TNPO1_HUMAN (+1)	2.68444	3.44969	3.36289	3.31761	3.17209	2.40909	-0.199411	0.620365
Uncharacterized protein OS=Homo sapiens GN=CTNNB1 PE=2 SV=1	B4DGU4|B4DGU4_HUMAN (+1)	1.94508	2.83455	1.56828	4.56255	3.27048	3.54992	1.67835	0.0366634
Putative pre-mRNA-splicing factor ATP-dependent RNA helicase DHX15 OS=Homo sapiens GN=DHX15 PE=1 SV=2	O43143|DHX15_HUMAN	2.68428	2.61429	3.2451	3.43242	2.94927	2.89393	0.243986	0.407014
60S ribosomal protein L21 OS=Homo sapiens GN=RPL21 PE=1 SV=2	P46778|RL21_HUMAN	1.34687	3.543	3.99747	2.11433	2.68459	3.41305	-0.225122	0.819763
60S ribosomal protein L24 OS=Homo sapiens GN=RPL24 PE=1 SV=1	P83731|RL24_HUMAN	0.346531	3.34993	3.64524	3.48465	3.17209	2.67832	0.664453	0.595959
Translational activator GCN1 OS=Homo sapiens GN=GCN1L1 PE=1 SV=6	Q92616|GCN1L_HUMAN	2.95752	2.43125	4.05849	2.72456	2.8233	2.0877	-0.603899	0.341903
Extended synaptotagmin-1 OS=Homo sapiens GN=ESYT1 PE=1 SV=1	Q9BSJ8|ESYT1_HUMAN	3.16543	3.54312	3.55225	3.24843	2.82428	2.6872	-0.500302	0.0822058
Kinesin-1 heavy chain OS=Homo sapiens GN=KIF5B PE=1 SV=1	P33176|KINH_HUMAN	3.52982	-0.641581	2.0757	3.01203	2.82234	2.0877	0.986044	0.507274
Proteasome subunit alpha type-5 OS=Homo sapiens GN=PSMA5 PE=1 SV=3	P28066|PSA5_HUMAN	2.68444	2.94952	2.61603	3.66129	3.45246	3.09618	0.653318	0.0370992
Eukaryotic translation initiation factor 3 subunit E OS=Homo sapiens GN=EIF3E PE=1 SV=1	P60228|EIF3E_HUMAN	2.35674	2.26336	2.62204	2.72918	2.53346	2.40621	0.142239	0.376239
Nuclear migration protein nudC OS=Homo sapiens GN=NUDC PE=1 SV=1	Q9Y266|NUDC_HUMAN	2.94482	3.32984	1.67387	1.53292	2.95015	2.09129	-0.458058	0.520128
Carbonyl reductase [NADPH] 1 OS=Homo sapiens GN=CBR1 PE=1 SV=3	P16152|CBR1_HUMAN	3.35657	2.94967	3.0757	3.90024	2.53463	2.67832	-0.0895809	0.858293
Ubiquitin thioesterase OTUB1 OS=Homo sapiens GN=OTUB1 PE=4 SV=1	J3KR44|J3KR44_HUMAN (+2)	3.81691	3.30986	3.63773	2.77909	1.69024	2.90308	-1.1307	0.0843777
Uncharacterized protein OS=Homo sapiens GN=RPL30 PE=3 SV=1	E5RI99|E5RI99_HUMAN (+1)	3.36149	3.41251	3.53879	3.25164	2.94897	2.67832	-0.477949	0.0906061
Sorcin OS=Homo sapiens GN=SRI PE=1 SV=1	P30626|SORCN_HUMAN (+2)	3.35657	2.61485	2.0757	3.72683	2.94869	2.89952	0.509309	0.334037
Ubiquitin-conjugating enzyme E2 N OS=Homo sapiens GN=UBE2N PE=1 SV=1	P61088|UBE2N_HUMAN	2.95144	3.32998	3.86661	2.37701	2.68634	2.89952	-0.728385	0.0925333
60S ribosomal protein L10a OS=Homo sapiens GN=RPL10A PE=1 SV=2	P62906|RL10A_HUMAN	-0.641581	3.08011	2.85441	1.64483	3.0643	2.09129	0.50249	0.725015
28 kDa heat- and acid-stable phosphoprotein OS=Homo sapiens GN=PDAP1 PE=1 SV=1	Q13442|HAP28_HUMAN	2.3471	3.32998	2.35932	2.53292	3.27048	4.18126	0.649418	0.331196
Inorganic pyrophosphatase OS=Homo sapiens GN=PPA1 PE=1 SV=2	Q15181|IPYR_HUMAN	1.36648	3.69822	3.21042	-0.641581	3.53331	2.89187	-0.830505	0.612616
40S ribosomal protein S15a OS=Homo sapiens GN=RPS15A PE=1 SV=2	P62244|RS15A_HUMAN	2.94482	3.07984	3.7615	2.89449	2.82428	2.41197	-0.551807	0.14996
Uncharacterized protein (Fragment) OS=Homo sapiens PE=4 SV=2	H3BN98|H3BN98_HUMAN	2.35674	2.61447	3.66061	1.63501	2.53541	1.68307	-0.926111	0.140769
Sarcoplasmic/endoplasmic reticulum calcium ATPase 2 OS=Homo sapiens GN=ATP2A2 PE=1 SV=1	P16615|AT2A2_HUMAN	2.93829	2.58142	3.74287	2.93908	2.3637	3.2692	-0.2302	0.625293
Thioredoxin OS=Homo sapiens GN=TXN PE=1 SV=3	P10599|THIO_HUMAN	2.94482	2.83439	3.2412	2.58996	3.06457	3.09439	-0.0904974	0.681479
Vasodilator-stimulated phosphoprotein OS=Homo sapiens GN=VASP PE=1 SV=3	P50552|VASP_HUMAN	1.94482	3.05586	2.62204	2.72456	3.06511	4.08857	0.75184	0.226917
Isoform 2 of RNA-binding protein 39 OS=Homo sapiens GN=RBM39	Q14498-2|RBM39_HUMAN (+2)	2.36648	2.64676	3.3781	3.45431	2.17233	2.6872	-0.0258344	0.959699
Isoform 3 of Basic leucine zipper and W2 domain-containing protein 1 OS=Homo sapiens GN=BZW1	Q7L1Q6-3|BZW1_HUMAN	1.36648	2.58123	2.78618	2.19008	3.61377	2.0877	0.385887	0.591812
Basic leucine zipper and W2 domain-containing protein 1 OS=Homo sapiens GN=BZW1 PE=1 SV=1	Q7L1Q6|BZW1_HUMAN	1.36648	2.58123	2.78618	2.19008	3.75745	2.0877	0.433781	0.569569
Isoform Long of Proteasome subunit alpha type-1 OS=Homo sapiens GN=PSMA1	P25786-2|PSA1_HUMAN (+1)	2.94482	1.30492	2.88871	3.25164	2.94927	2.67832	0.580261	0.39563
60S ribosomal protein L9 OS=Homo sapiens GN=RPL9 PE=1 SV=1	P32969|RL9_HUMAN	1.94482	3.52582	3.7615	1.90192	3.17183	2.89952	-0.419621	0.579491
Calcyclin-binding protein OS=Homo sapiens GN=CACYBP PE=1 SV=2	Q9HB71|CYBP_HUMAN	3.16532	3.07998	3.0757	0.522257	3.75542	2.40909	-0.878075	0.447923
Aspartate aminotransferase, mitochondrial OS=Homo sapiens GN=GOT2 PE=1 SV=3	P00505|AATM_HUMAN	2.94482	3.30974	3.0757	3.72923	2.6867	3.26327	0.116312	0.744709
Uncharacterized protein OS=Homo sapiens PE=4 SV=1	F8W031|F8W031_HUMAN	3.94486	2.61447	4.10802	3.56377	2.95015	3.25733	-0.298703	0.602523
Programmed cell death protein 6 OS=Homo sapiens GN=PDCD6 PE=1 SV=1	O75340|PDCD6_HUMAN	3.16543	1.61429	2.26984	3.63436	3.17158	3.26327	1.00655	0.144982
Proteasome subunit alpha type-3 OS=Homo sapiens GN=PSMA3 PE=1 SV=2	P25788|PSA3_HUMAN (+1)	3.35657	2.64676	3.53879	3.72923	3.06483	2.89952	0.0504889	0.898607
26S protease regulatory subunit 4 OS=Homo sapiens GN=PSMC1 PE=1 SV=1	P62191|PRS4_HUMAN (+1)	2.67661	2.64676	2.88871	3.37407	2.8233	2.66939	0.218225	0.420021
Transformer-2 protein homolog beta OS=Homo sapiens GN=TRA2B PE=1 SV=1	P62995|TRA2B_HUMAN	0.347325	2.43125	1.51425	4.03272	3.36303	3.41441	2.17244	0.0559301
Cell division control protein 42 homolog OS=Homo sapiens GN=CDC42 PE=1 SV=2	P60953|CDC42_HUMAN	-0.641581	2.43103	2.88871	-0.641581	3.17158	0.0705267	-0.692549	0.689675
Isoform B of Ras-related C3 botulinum toxin substrate 1 OS=Homo sapiens GN=RAC1	P63000-2|RAC1_HUMAN (+1)	0.346531	0.54745	1.18574	-0.641581	2.36418	-0.641581	-0.332901	0.774803
Histone H2A.Z OS=Homo sapiens GN=H2AFZ PE=1 SV=2	P0C0S5|H2AZ_HUMAN	4.17081	3.56023	5.45355	6.10478	4.82467	5.21839	0.987751	0.226079
CTP synthase 1 OS=Homo sapiens GN=CTPS PE=1 SV=2	P17812|PYRG1_HUMAN	2.94482	3.63075	3.62504	2.19008	2.17386	2.41978	-1.13896	0.0272241
40S ribosomal protein S6 OS=Homo sapiens GN=RPS6 PE=1 SV=1	P62753|RS6_HUMAN	2.67661	2.61447	3.66061	3.72923	2.53424	3.08948	0.133751	0.795872
Copine-1 OS=Homo sapiens GN=CPNE1 PE=1 SV=1	Q99829|CPNE1_HUMAN	4.06221	3.19923	3.48272	3.45707	0.946955	2.41692	-1.30774	0.207275
Protein RCC2 OS=Homo sapiens GN=RCC2 PE=1 SV=2	Q9P258|RCC2_HUMAN	1.36608	1.13317	1.91548	3.70354	2.82428	3.25733	1.79014	0.00663193
Isoform 3 of ATPase family AAA domain-containing protein 3B OS=Homo sapiens GN=ATAD3B	Q5T9A4-3|ATD3B_HUMAN	2.35674	0.678883	1.96602	2.8986	1.94811	1.6783	0.507788	0.467756
Putative RNA-binding protein Luc7-like 2 OS=Homo sapiens GN=LUC7L2 PE=1 SV=2	Q9Y383|LC7L2_HUMAN	2.35654	2.13238	2.805	2.37701	2.82428	1.10461	-0.329341	0.598903
40S ribosomal protein S15 OS=Homo sapiens GN=RPS15 PE=3 SV=1	K7ELC2|K7ELC2_HUMAN (+1)	2.94482	2.2211	3.49659	4.08738	2.82428	2.67832	0.309154	0.623267
Nuclear autoantigenic sperm protein OS=Homo sapiens GN=NASP PE=1 SV=2	P49321|NASP_HUMAN	0.385376	1.92323	0.97541	0.522257	3.17234	3.08948	1.16669	0.319055
Guanine nucleotide-binding protein G(i) subunit alpha-2 OS=Homo sapiens GN=GNAI2 PE=1 SV=3	P04899|GNAI2_HUMAN	3.16532	2.58142	2.90979	3.45431	1.36547	2.10104	-0.578571	0.447067
Guanine nucleotide-binding protein G(k) subunit alpha OS=Homo sapiens GN=GNAI3 PE=1 SV=3	P08754|GNAI3_HUMAN	-0.641581	-0.641581	-0.641581	-0.641581	-0.641581	-0.641581	0	1
Isoform 2 of Ras-related protein Rab-5C OS=Homo sapiens GN=RAB5C	P51148-2|RAB5C_HUMAN (+2)	2.36628	3.44956	3.0757	3.31761	2.94897	2.41692	-0.0693473	0.874612
Ras-related protein Rab-5A OS=Homo sapiens GN=RAB5A PE=1 SV=2	P20339|RAB5A_HUMAN (+1)	-0.641581	-0.641581	-0.641581	-0.641581	-0.641581	-0.641581	0	1
Activator of 90 kDa heat shock protein ATPase homolog 1 OS=Homo sapiens GN=AHSA1 PE=1 SV=1	O95433|AHSA1_HUMAN	1.93199	2.2211	2.38965	3.28343	2.53306	2.40909	0.56095	0.16525
Ornithine aminotransferase, mitochondrial OS=Homo sapiens GN=OAT PE=1 SV=1	P04181|OAT_HUMAN	-0.641581	2.17757	1.63227	2.11433	3.68549	3.25733	1.96297	0.137044
High mobility group protein B2 OS=Homo sapiens GN=HMGB2 PE=1 SV=2	P26583|HMGB2_HUMAN	1.36648	3.71348	3.77305	-0.641581	4.00863	2.41978	-1.02206	0.560538
Endoplasmic reticulum resident protein 29 OS=Homo sapiens GN=ERP29 PE=1 SV=4	P30040|ERP29_HUMAN	0.346531	3.543	4.04902	-0.641581	3.06511	1.6783	-1.27891	0.465209
Nuclear pore complex protein Nup93 OS=Homo sapiens GN=NUP93 PE=1 SV=2	Q8N1F7|NUP93_HUMAN	1.93172	1.92323	2.88871	1.53292	2.68459	2.68482	0.0528894	0.921017
26S proteasome non-ATPase regulatory subunit 11 OS=Homo sapiens GN=PSMD11 PE=1 SV=3	O00231|PSD11_HUMAN	2.68428	2.2211	3.19333	3.25164	2.53541	1.6783	-0.211122	0.716791
Heterogeneous nuclear ribonucleoprotein R OS=Homo sapiens GN=HNRNPR PE=1 SV=1	O43390|HNRPR_HUMAN	3.52557	3.80601	4.37636	4.37288	4.12002	3.8985	0.22782	0.481306
Epidermal growth factor receptor OS=Homo sapiens GN=EGFR PE=1 SV=2	P00533|EGFR_HUMAN	2.68444	3.05599	2.0757	3.25164	0.361881	1.69604	-0.835524	0.427159
Hsc70-interacting protein OS=Homo sapiens GN=ST13 PE=1 SV=2	P50502|F10A1_HUMAN	2.68428	2.61466	3.51374	0.543496	3.2712	2.10461	-0.964461	0.348584
Putative RNA-binding protein 3 OS=Homo sapiens GN=RBM3 PE=1 SV=1	P98179|RBM3_HUMAN	1.36608	1.92323	1.72229	3.54102	3.06483	3.55127	1.71517	0.0016916
Serine/arginine-rich splicing factor 9 OS=Homo sapiens GN=SRSF9 PE=1 SV=1	Q13242|SRSF9_HUMAN	3.82038	1.97501	3.53556	3.34426	2.3637	3.09439	-0.176198	0.802421
Splicing factor 3B subunit 2 OS=Homo sapiens GN=SF3B2 PE=1 SV=2	Q13435|SF3B2_HUMAN	2.35654	2.43125	2.8493	3.37698	1.94868	1.66521	-0.215405	0.728923
Mitotic checkpoint protein BUB3 (Fragment) OS=Homo sapiens GN=BUB3 PE=4 SV=1	J3QT28|J3QT28_HUMAN (+2)	2.93855	2.94937	-0.126833	2.12138	2.9484	2.67832	0.662337	0.58756
Calpain-1 catalytic subunit OS=Homo sapiens GN=CAPN1 PE=1 SV=1	P07384|CAN1_HUMAN	3.68426	2.64658	3.19333	3.15614	0.361881	2.40909	-1.19902	0.285636
Cytochrome b-c1 complex subunit 2, mitochondrial OS=Homo sapiens GN=UQCRC2 PE=1 SV=3	P22695|QCR2_HUMAN	2.93829	2.46788	2.628	4.48465	1.94868	2.67593	0.358363	0.683538
Eukaryotic initiation factor 4A-III OS=Homo sapiens GN=EIF4A3 PE=1 SV=4	P38919|IF4A3_HUMAN	3.94804	3.43109	3.86661	4.41474	3.0643	3.41832	-0.116125	0.809126
Coatomer subunit beta OS=Homo sapiens GN=COPB1 PE=1 SV=3	P53618|COPB_HUMAN	2.35654	2.46809	2.39668	2.72918	2.17082	2.41978	0.0328269	0.859253
Uncharacterized protein OS=Homo sapiens GN=ANXA7 PE=2 SV=1	B4DT77|B4DT77_HUMAN (+2)	3.52544	1.92353	2.88871	4.69655	-0.630952	1.6783	-0.864597	0.63786
Exportin-1 OS=Homo sapiens GN=XPO1 PE=1 SV=1	O14980|XPO1_HUMAN	1.34647	3.19923	0.956577	-0.641581	3.68605	-0.641581	-1.03313	0.566273
Coatomer subunit delta OS=Homo sapiens GN=ARCN1 PE=1 SV=1	P48444|COPD_HUMAN	2.36628	3.0797	1.95654	2.19008	2.8233	2.67832	0.0963919	0.815079
60S ribosomal protein L11 OS=Homo sapiens GN=RPL11 PE=1 SV=2	P62913|RL11_HUMAN	0.346531	1.97501	2.39668	-0.641581	3.27214	1.66038	-0.142425	0.91922
DNA replication licensing factor MCM6 OS=Homo sapiens GN=MCM6 PE=1 SV=1	Q14566|MCM6_HUMAN	2.35693	1.61429	2.0757	3.65878	2.68708	2.91068	1.06987	0.0474114
U1 small nuclear ribonucleoprotein 70 kDa OS=Homo sapiens GN=SNRNP70 PE=1 SV=2	P08621|RU17_HUMAN	2.36628	1.61429	1.67387	3.95801	2.36283	2.67832	1.11491	0.135278
Isoform 2 of F-actin-capping protein subunit beta OS=Homo sapiens GN=CAPZB	P47756-2|CAPZB_HUMAN	0.385376	2.80606	0.873183	1.53292	3.45167	1.10461	0.674859	0.549229
F-actin-capping protein subunit beta OS=Homo sapiens GN=CAPZB PE=1 SV=4	P47756|CAPZB_HUMAN	0.385376	2.80606	0.873183	1.53292	3.45167	1.10461	0.674859	0.549229
Cytochrome b5 type B OS=Homo sapiens GN=CYB5B PE=2 SV=1	H3BUX2|H3BUX2_HUMAN (+2)	2.94482	2.80622	3.53879	3.25164	2.94869	2.67832	-0.137057	0.651236
Apoptosis-inducing factor 1, mitochondrial OS=Homo sapiens GN=AIFM1 PE=1 SV=1	O95831|AIFM1_HUMAN	1.94482	2.94922	2.39668	3.01203	2.82297	1.6783	0.0741953	0.89172
Cytochrome b-c1 complex subunit 1, mitochondrial OS=Homo sapiens GN=UQCRC1 PE=1 SV=3	P31930|QCR1_HUMAN	3.52557	2.46788	2.65908	4.65884	0.363788	2.9051	-0.2416	0.866713
Proteasome subunit alpha type-6 OS=Homo sapiens GN=PSMA6 PE=1 SV=1	P60900|PSA6_HUMAN	1.94482	1.13212	2.62204	3.25164	3.68605	2.89747	1.37873	0.0652339
60S ribosomal protein L23a OS=Homo sapiens GN=RPL23A PE=1 SV=1	P62750|RL23A_HUMAN (+4)	1.34727	2.61466	2.82733	2.72918	3.17284	1.09748	0.0700785	0.933276
S-phase kinase-associated protein 1 OS=Homo sapiens GN=SKP1 PE=1 SV=2	P63208|SKP1_HUMAN	1.94482	2.58142	3.49659	1.53292	2.94927	2.66939	-0.290419	0.666272
FACT complex subunit SSRP1 OS=Homo sapiens GN=SSRP1 PE=1 SV=1	Q08945|SSRP1_HUMAN	1.36608	2.61447	3.0757	3.28343	1.94927	3.08948	0.421975	0.558005
Serine/arginine-rich splicing factor 7 OS=Homo sapiens GN=SRSF7 PE=1 SV=1	Q16629|SRSF7_HUMAN	3.52557	1.92353	3.64812	4.03272	2.94985	2.67832	0.187891	0.800663
Drebrin OS=Homo sapiens GN=DBN1 PE=1 SV=4	Q16643|DREB_HUMAN	2.93829	2.61447	3.20755	3.45431	2.3655	2.40909	-0.177138	0.685427
Proteasome subunit beta type-1 OS=Homo sapiens GN=PSMB1 PE=1 SV=2	P20618|PSB1_HUMAN	2.67661	2.39325	2.38965	3.72923	1.95218	2.40621	0.209371	0.734271
NudC domain-containing protein 1 OS=Homo sapiens GN=NUDCD1 PE=1 SV=2	Q96RS6|NUDC1_HUMAN	2.67645	2.46788	2.38965	4.01774	2.17386	1.66521	0.107614	0.894524
60S ribosomal protein L26 OS=Homo sapiens GN=RPL26 PE=1 SV=1	P61254|RL26_HUMAN	1.94482	3.07984	2.57449	0.522257	2.53618	2.67832	-0.620798	0.481825
Core histone macro-H2A.1 OS=Homo sapiens GN=H2AFY PE=1 SV=4	O75367|H2AY_HUMAN	0.347325	2.61429	3.03341	0.543496	3.17158	2.67832	0.132791	0.914412
Plasminogen activator inhibitor 1 OS=Homo sapiens GN=SERPINE1 PE=1 SV=1	P05121|PAI1_HUMAN	3.95121	3.89307	3.63773	-0.641581	-0.641581	-0.641581	-4.46892	0.000463836
60S ribosomal protein L34 OS=Homo sapiens GN=RPL34 PE=1 SV=3	P49207|RL34_HUMAN	1.94482	2.80606	2.00572	3.28657	0.945758	2.40909	-0.0383933	0.962134
Enhancer of rudimentary homolog OS=Homo sapiens GN=ERH PE=1 SV=1	P84090|ERH_HUMAN	2.37579	2.64695	3.77305	1.04789	3.17108	3.25733	-0.43983	0.634064
Synaptic vesicle membrane protein VAT-1 homolog OS=Homo sapiens GN=VAT1 PE=1 SV=2	Q99536|VAT1_HUMAN	3.16543	1.61429	2.88374	3.85868	2.53424	1.6783	0.135919	0.87294
Aldo-keto reductase family 1 member C3 OS=Homo sapiens GN=AKR1C3 PE=1 SV=4	P42330|AK1C3_HUMAN	-0.641581	-0.641581	-0.641581	4.06592	3.53419	3.41441	4.31308	0.00214792
Histidine triad nucleotide-binding protein 1 OS=Homo sapiens GN=HINT1 PE=1 SV=2	P49773|HINT1_HUMAN	1.94482	2.2211	1.16948	3.37407	3.06566	1.6783	0.92754	0.217415
Small nuclear ribonucleoprotein F OS=Homo sapiens GN=SNRPF PE=1 SV=1	P62306|RUXF_HUMAN	3.52982	2.2211	2.8493	3.48465	2.36505	3.26327	0.170918	0.754469
Large neutral amino acids transporter small subunit 1 OS=Homo sapiens GN=SLC7A5 PE=1 SV=2	Q01650|LAT1_HUMAN	2.35674	1.54745	2.88871	3.45707	1.68603	2.67593	0.342043	0.625302
Isoform 4 of Pyruvate dehydrogenase E1 component subunit alpha, somatic form, mitochondrial OS=Homo sapiens GN=PDHA1	P08559-4|ODPA_HUMAN	2.94495	1.61466	2.0757	3.28657	1.95282	2.07782	0.227298	0.713888
Nucleoside diphosphate kinase B OS=Homo sapiens GN=NME2 PE=1 SV=1	P22392|NDKB_HUMAN	4.52763	4.02857	4.68375	4.84006	3.82395	4.09018	-0.161922	0.681999
Trifunctional enzyme subunit beta, mitochondrial OS=Homo sapiens GN=HADHB PE=1 SV=3	P55084|ECHB_HUMAN	3.5297	0.54745	1.58068	4.17289	2.53541	-0.641581	0.136297	0.939315
Microtubule-associated protein 4 OS=Homo sapiens GN=MAP4 PE=1 SV=3	P27816|MAP4_HUMAN	-0.641581	-0.201294	2.628	-0.641581	3.53406	-0.641581	0.155257	0.933097
Actin-related protein 2/3 complex subunit 2 OS=Homo sapiens GN=ARPC2 PE=1 SV=1	O15144|ARPC2_HUMAN	2.67661	1.92323	2.3665	2.37701	2.16932	0.0850167	-0.77833	0.401291
Heterogeneous nuclear ribonucleoprotein A0 OS=Homo sapiens GN=HNRNPA0 PE=1 SV=1	Q13151|ROA0_HUMAN	1.38543	2.89631	2.0757	-0.641581	3.53306	3.42089	-0.015025	0.992484
26S proteasome non-ATPase regulatory subunit 13 OS=Homo sapiens GN=PSMD13 PE=1 SV=2	Q9UNM6|PSD13_HUMAN	2.67645	1.22107	2.87096	1.63501	3.27096	1.66521	-0.0657642	0.934375
Protein S100-A10 OS=Homo sapiens GN=S100A10 PE=1 SV=2	P60903|S10AA_HUMAN	0.347325	2.94952	3.0757	1.04789	2.8233	2.41408	-0.029092	0.979269
40S ribosomal protein S26 OS=Homo sapiens GN=RPS26 PE=1 SV=3	P62854|RS26_HUMAN	2.94482	2.64695	3.0757	2.72918	2.68565	2.67832	-0.19144	0.269372
RNA-binding protein 14 OS=Homo sapiens GN=RBM14 PE=1 SV=2	Q96PK6|RBM14_HUMAN	3.36625	2.17731	2.30209	4.29712	0.950468	2.10104	-0.165673	0.886333
Transcriptional coactivator CoAZ OS=Homo sapiens GN=RBM14/RBM4 fusion PE=2 SV=1	B0LM41|B0LM41_HUMAN	1.36608	-0.641581	-0.641581	1.52226	-0.641581	0.0705267	0.289427	0.769724
Septin-7 OS=Homo sapiens GN=SEPT7 PE=1 SV=2	Q16181|SEPT7_HUMAN	0.385376	3.71348	0.873183	1.53292	3.36415	2.40909	0.778042	0.552296
Uncharacterized protein OS=Homo sapiens GN=B2M PE=3 SV=1	F5H6I0|F5H6I0_HUMAN (+1)	2.67661	2.94937	3.0757	2.37701	3.45049	1.6783	-0.398627	0.522993
Cytochrome c1, heme protein, mitochondrial OS=Homo sapiens GN=CYC1 PE=1 SV=3	P08574|CY1_HUMAN	3.16532	0.54745	2.62204	3.87755	2.17287	1.6783	0.464637	0.678639
26S protease regulatory subunit 6A OS=Homo sapiens GN=PSMC3 PE=1 SV=3	P17980|PRS6A_HUMAN (+1)	2.94482	3.07984	3.0757	3.01584	2.36418	2.67832	-0.347342	0.201468
Parathymosin OS=Homo sapiens GN=PTMS PE=1 SV=2	P20962|PTMS_HUMAN	1.94482	3.2211	3.0757	2.72456	2.53424	3.08948	0.0355506	0.940672
60S ribosomal protein L14 OS=Homo sapiens GN=RPL14 PE=1 SV=4	P50914|RL14_HUMAN	-0.641581	2.77701	3.94841	-0.641581	2.3637	2.40909	-0.650876	0.724072
Isoform 2 of 40S ribosomal protein S20 OS=Homo sapiens GN=RPS20	P60866-2|RS20_HUMAN (+1)	2.35654	2.61447	2.35932	3.01203	2.17233	2.11073	-0.0117488	0.972129
A-kinase anchor protein 12 OS=Homo sapiens GN=AKAP12 PE=1 SV=4	Q02952|AKA12_HUMAN	1.34687	3.28967	4.09483	-0.641581	1.94632	1.66038	-1.92208	0.171693
Small nuclear ribonucleoprotein G-like protein OS=Homo sapiens PE=3 SV=2	A8MWD9|RUXGL_HUMAN	2.36628	1.22107	2.35932	3.45431	2.17182	3.09439	0.924611	0.161515
Double-stranded RNA-specific adenosine deaminase OS=Homo sapiens GN=ADAR PE=1 SV=4	P55265|DSRAD_HUMAN	2.35674	1.61429	2.47884	3.56377	1.36547	1.09748	-0.14105	0.877497
Valyl-tRNA synthetase OS=Homo sapiens GN=VARS PE=1 SV=4	P26640|SYVC_HUMAN	2.36628	-0.45178	2.94761	3.70587	1.6867	2.41692	0.98246	0.47177
Aspartyl/asparaginyl beta-hydroxylase OS=Homo sapiens GN=ASPH PE=1 SV=3	Q12797|ASPH_HUMAN	1.36648	2.80606	3.90977	2.37701	2.82395	1.07786	-0.60116	0.545907
Methionyl-tRNA synthetase, cytoplasmic OS=Homo sapiens GN=MARS PE=1 SV=2	P56192|SYMC_HUMAN	2.95133	3.30998	3.3781	2.73379	1.68459	1.66038	-1.18688	0.0642361
Pre-mRNA-processing factor 19 OS=Homo sapiens GN=PRPF19 PE=1 SV=1	Q9UMS4|PRP19_HUMAN	3.94486	1.13159	1.95654	2.53292	2.53424	2.41978	0.151315	0.87296
WD repeat-containing protein 1 OS=Homo sapiens GN=WDR1 PE=1 SV=4	O75083|WDR1_HUMAN	2.68444	3.94953	2.02889	2.12138	-0.641581	-0.641581	-2.60821	0.0864092
DNA replication licensing factor MCM4 OS=Homo sapiens GN=MCM4 PE=1 SV=5	P33991|MCM4_HUMAN	2.36628	1.54784	1.05325	2.58996	3.36415	2.68482	1.22385	0.0647898
Dihydrolipoyllysine-residue succinyltransferase component of 2-oxoglutarate dehydrogenase complex, mitochondrial OS=Homo sapiens GN=DLST PE=1 SV=4	P36957|ODO2_HUMAN	2.68412	1.61429	2.62204	3.87755	2.53424	3.09618	0.862504	0.174429
Isoform 2 of BH3-interacting domain death agonist OS=Homo sapiens GN=BID	P55957-2|BID_HUMAN (+1)	3.36149	1.22107	2.88871	5.07022	-0.630952	2.67593	-0.118694	0.951502
60S ribosomal protein L32 OS=Homo sapiens GN=RPL32 PE=1 SV=2	P62910|RL32_HUMAN	0.346531	2.22086	2.88374	-0.641581	2.53424	1.6783	-0.626725	0.634517
Coronin-1B OS=Homo sapiens GN=CORO1B PE=1 SV=1	Q9BR76|COR1B_HUMAN	2.94482	3.1033	3.09424	3.72923	0.949273	2.40909	-0.68492	0.483606
Eukaryotic translation initiation factor 3 subunit G (Fragment) OS=Homo sapiens GN=EIF3G PE=3 SV=1	K7ENA8|K7ENA8_HUMAN (+1)	2.94482	2.2211	2.9147	3.48194	2.36418	2.41692	0.0608075	0.89643
Thyroid hormone receptor-associated protein 3 OS=Homo sapiens GN=THRAP3 PE=1 SV=2	Q9Y2W1|TR150_HUMAN	2.66875	1.61466	2.12102	3.87755	1.68527	1.66521	0.274531	0.755173
Phenylalanyl-tRNA synthetase beta chain OS=Homo sapiens GN=FARSB PE=1 SV=3	Q9NSD9|SYFB_HUMAN	1.34647	2.46809	2.38965	3.48465	1.94927	2.6872	0.63897	0.328902
Serine/arginine-rich splicing factor 10 OS=Homo sapiens GN=SRSF10 PE=1 SV=1	O75494|SRS10_HUMAN	2.35654	-0.45336	1.67387	4.20602	1.94927	3.26327	1.94717	0.147329
60S acidic ribosomal protein P1 OS=Homo sapiens GN=RPLP1 PE=1 SV=1	P05386|RLA1_HUMAN	1.94482	2.61429	3.65775	-0.641581	2.6867	3.26327	-0.969488	0.520743
Multifunctional protein ADE2 OS=Homo sapiens GN=PAICS PE=1 SV=3	P22234|PUR6_HUMAN (+1)	-0.641581	2.80639	1.09781	-0.641581	3.68549	-0.641581	-0.286763	0.878898
Splicing factor U2AF 65 kDa subunit OS=Homo sapiens GN=U2AF2 PE=1 SV=4	P26368|U2AF2_HUMAN	1.94482	2.61466	2.30209	1.53292	3.06349	1.69131	-0.191286	0.742089
Signal transducer and activator of transcription 3 OS=Homo sapiens GN=STAT3 PE=1 SV=2	P40763|STAT3_HUMAN	3.15982	3.24239	3.2412	0.543496	1.68814	2.41978	-1.664	0.0925358
Vigilin OS=Homo sapiens GN=HDLBP PE=1 SV=2	Q00341|VIGLN_HUMAN	1.93199	2.22086	2.628	0.543496	2.53384	2.42473	-0.426259	0.583862
14-3-3 protein eta OS=Homo sapiens GN=YWHAH PE=1 SV=4	Q04917|1433F_HUMAN	5.06083	4.63877	5.15011	4.74233	4.11877	4.61324	-0.458455	0.139365
Isoform 2 of Inverted formin-2 OS=Homo sapiens GN=INF2	Q27J81-2|INF2_HUMAN	2.35654	1.61429	3.27516	3.58952	1.68742	2.41978	0.150248	0.847825
Programmed cell death 6-interacting protein OS=Homo sapiens GN=PDCD6IP PE=1 SV=1	Q8WUM4|PDC6I_HUMAN	2.35674	3.43122	3.01735	3.01203	0.367259	1.6783	-1.24924	0.238639
Isoform 2 of Melanoma-associated antigen D2 OS=Homo sapiens GN=MAGED2	Q9UNF1-2|MAGD2_HUMAN (+1)	2.35654	1.92353	3.40803	3.56706	2.17133	1.09748	-0.284077	0.755413
Cytochrome c oxidase subunit 6B1 OS=Homo sapiens GN=COX6B1 PE=1 SV=2	P14854|CX6B1_HUMAN	2.94482	2.22135	2.35214	3.28343	1.68814	2.0877	-0.153013	0.792092
Proteasome subunit beta type-9 OS=Homo sapiens GN=PSMB9 PE=1 SV=2	P28065|PSB9_HUMAN	2.35674	2.17782	2.38965	3.28343	2.17182	3.08818	0.539739	0.253602
DNA topoisomerase 1 OS=Homo sapiens GN=TOP1 PE=1 SV=2	P11387|TOP1_HUMAN	-0.641581	0.54745	4.78492	2.37111	-0.641581	-0.641581	-1.20095	0.573855
Uncharacterized protein OS=Homo sapiens GN=ILK PE=2 SV=1	B7Z418|B7Z418_HUMAN	2.9512	1.61429	1.72229	4.41758	2.17182	2.10104	0.80089	0.423651
Uncharacterized protein OS=Homo sapiens GN=RPL27A PE=3 SV=1	E9PLL6|E9PLL6_HUMAN (+1)	2.94482	1.22107	3.51374	3.72923	2.17233	3.09618	0.439365	0.626447
Cytosol aminopeptidase OS=Homo sapiens GN=LAP3 PE=1 SV=3	P28838|AMPL_HUMAN	3.36149	2.43125	2.82733	3.37407	1.94927	2.67832	-0.206136	0.69985
Trifunctional enzyme subunit alpha, mitochondrial OS=Homo sapiens GN=HADHA PE=1 SV=2	P40939|ECHA_HUMAN	1.94482	2.9234	2.35932	-0.641581	3.17183	-0.641581	-1.77962	0.294747
Fragile X mental retardation syndrome-related protein 1 OS=Homo sapiens GN=FXR1 PE=1 SV=3	P51114|FXR1_HUMAN	2.93815	1.22107	3.0757	2.72918	1.94811	1.6783	-0.293112	0.693012
60S ribosomal protein L35a OS=Homo sapiens GN=RPL35A PE=1 SV=2	P18077|RL35A_HUMAN	-0.641581	-0.641581	2.35932	0.543496	0.949273	2.41692	0.944509	0.468961
40S ribosomal protein S27 OS=Homo sapiens GN=RPS27 PE=1 SV=3	P42677|RS27_HUMAN	3.16532	2.43103	3.0757	3.40381	1.94927	2.0877	-0.410423	0.487162
Protein arginine N-methyltransferase 1 OS=Homo sapiens GN=PRMT1 PE=1 SV=2	Q99873|ANM1_HUMAN (+3)	2.35654	2.2211	2.38965	2.72918	3.53481	2.41692	0.571207	0.226431
Uncharacterized protein OS=Homo sapiens GN=AK2 PE=3 SV=1	F8W1A4|F8W1A4_HUMAN (+3)	3.81691	-0.641581	0.0353424	4.26761	2.94927	1.07786	1.69469	0.374753
Uncharacterized protein OS=Homo sapiens GN=ARPC4 PE=4 SV=1	F8WCF6|F8WCF6_HUMAN (+2)	1.94482	1.97534	3.04114	2.72918	2.53424	2.89952	0.400549	0.38374
Enoyl-CoA hydratase, mitochondrial OS=Homo sapiens GN=ECHS1 PE=1 SV=4	P30084|ECHM_HUMAN	0.385376	3.28919	3.35938	-0.641581	2.53541	1.69604	-1.14803	0.44774
Coatomer subunit beta' OS=Homo sapiens GN=COPB2 PE=1 SV=2	P35606|COPB2_HUMAN	2.69207	1.92323	3.01735	1.64483	1.94927	1.66521	-0.791113	0.125115
Fatty acid-binding protein, epidermal OS=Homo sapiens GN=FABP5 PE=1 SV=3	Q01469|FABP5_HUMAN	0.385376	2.80606	2.0757	2.72918	3.17209	2.89952	1.17789	0.239736
Microtubule-associated protein RP/EB family member 1 OS=Homo sapiens GN=MAPRE1 PE=1 SV=3	Q15691|MARE1_HUMAN	2.94482	3.19923	3.10946	2.72918	1.95163	2.10104	-0.823887	0.0633448
Nucleolar RNA helicase 2 OS=Homo sapiens GN=DDX21 PE=1 SV=5	Q9NR30|DDX21_HUMAN	1.34687	0.54745	4.76734	2.72456	2.36283	-0.641581	-0.738614	0.683195
Structural maintenance of chromosomes protein 3 OS=Homo sapiens GN=SMC3 PE=1 SV=2	Q9UQE7|SMC3_HUMAN	1.95754	2.22086	1.58068	2.37111	1.36547	2.0841	0.0205347	0.956805
Platelet-activating factor acetylhydrolase IB subunit gamma OS=Homo sapiens GN=PAFAH1B3 PE=1 SV=1	Q15102|PA1B3_HUMAN	2.35674	1.22107	2.35932	3.87961	2.17182	2.67832	0.93087	0.220531
Protein phosphatase 1 regulatory subunit 14B OS=Homo sapiens GN=PPP1R14B PE=1 SV=3	Q96C90|PP14B_HUMAN	2.94482	-0.45178	3.2412	4.31412	2.17182	3.26327	1.33832	0.390084
26S protease regulatory subunit 10B OS=Homo sapiens GN=PSMC6 PE=1 SV=1	P62333|PRS10_HUMAN	1.94508	2.39347	1.09781	4.01391	2.17031	2.41692	1.05492	0.212681
AP-2 complex subunit alpha-1 OS=Homo sapiens GN=AP2A1 PE=1 SV=3	O95782|AP2A1_HUMAN	2.94495	1.22107	1.67387	3.24843	2.36418	1.08508	0.285932	0.74337
EF-hand domain-containing protein D2 OS=Homo sapiens GN=EFHD2 PE=1 SV=1	Q96C19|EFHD2_HUMAN	3.16543	2.39369	3.62199	2.37111	1.68603	0.0705267	-1.68448	0.115861
Cellular retinoic acid-binding protein 2 OS=Homo sapiens GN=CRABP2 PE=1 SV=2	P29373|RABP2_HUMAN	1.94482	3.19937	2.26219	1.04789	2.8233	1.6783	-0.618967	0.394314
Chromobox protein homolog 3 OS=Homo sapiens GN=CBX3 PE=1 SV=4	Q13185|CBX3_HUMAN	1.94482	3.2211	2.0757	2.72918	3.45233	2.09129	0.343727	0.575642
FACT complex subunit SPT16 OS=Homo sapiens GN=SUPT16H PE=1 SV=1	Q9Y5B9|SP16H_HUMAN	1.97038	1.13264	2.35932	-0.641581	2.36418	2.0877	-0.550681	0.634304
E3 ubiquitin-protein ligase UBR4 OS=Homo sapiens GN=UBR4 PE=1 SV=1	Q5T4S7|UBR4_HUMAN	0.385376	-0.201294	0.873183	1.80888	-0.641581	1.68307	0.5977	0.541991
Dolichyl-diphosphooligosaccharide--protein glycosyltransferase subunit 2 OS=Homo sapiens GN=RPN2 PE=1 SV=3	P04844|RPN2_HUMAN	2.35674	2.77701	3.53879	3.01584	1.94927	2.10104	-0.535459	0.327422
40S ribosomal protein S11 OS=Homo sapiens GN=RPS11 PE=1 SV=3	P62280|RS11_HUMAN	0.346531	0.54745	2.41935	1.53292	2.1688	1.6783	0.688895	0.408531
S-methyl-5'-thioadenosine phosphorylase OS=Homo sapiens GN=MTAP PE=1 SV=2	Q13126|MTAP_HUMAN	1.93199	1.86952	1.91548	3.88166	1.68603	1.69131	0.514007	0.554822
Coatomer subunit alpha OS=Homo sapiens GN=COPA PE=1 SV=2	P53621|COPA_HUMAN	2.35674	1.13264	2.3665	2.19008	2.53541	-0.641581	-0.59066	0.629141
DNA fragmentation factor subunit alpha OS=Homo sapiens GN=DFFA PE=1 SV=1	O00273|DFFA_HUMAN	3.82405	0.548239	0.956577	4.88996	-0.641581	2.10104	0.340184	0.868035
Phosphoribosylformylglycinamidine synthase OS=Homo sapiens GN=PFAS PE=1 SV=4	O15067|PUR4_HUMAN	3.16543	0.54666	1.67387	3.87549	1.36283	1.07786	0.310072	0.804147
Isoform 2 of Syntaxin-7 OS=Homo sapiens GN=STX7	O15400-2|STX7_HUMAN (+1)	1.36608	2.61447	2.59627	2.72918	1.94927	1.6783	-0.0733574	0.894989
40S ribosomal protein S17 OS=Homo sapiens GN=RPS17 PE=1 SV=2	P08708|RS17_HUMAN	-0.641581	3.19937	2.35932	-0.641581	3.53419	-0.641581	-0.888698	0.650885
Alcohol dehydrogenase [NADP+] OS=Homo sapiens GN=AKR1A1 PE=1 SV=3	P14550|AK1A1_HUMAN	2.35674	1.54745	2.0757	3.87961	2.36418	2.67832	0.98074	0.155691
Destrin OS=Homo sapiens GN=DSTN PE=1 SV=3	P60981|DEST_HUMAN	2.68428	1.8692	2.62204	3.01203	3.17082	1.6783	0.228544	0.700088
Rho GDP-dissociation inhibitor 1 OS=Homo sapiens GN=ARHGDIA PE=1 SV=3	P52565|GDIR1_HUMAN	2.36628	2.43125	0.0353424	3.56377	2.8246	2.90157	1.48569	0.193255
Isoform 4 of Cytosolic acyl coenzyme A thioester hydrolase OS=Homo sapiens GN=ACOT7	O00154-4|BACH_HUMAN	1.36648	2.17757	-0.641581	2.72918	2.94897	1.69604	1.49058	0.210563
Cytosolic acyl coenzyme A thioester hydrolase OS=Homo sapiens GN=ACOT7 PE=1 SV=3	O00154|BACH_HUMAN	0.347325	2.17757	-0.641581	2.37701	3.06402	1.69604	1.75125	0.15583
Uncharacterized protein OS=Homo sapiens GN=DDOST PE=4 SV=1	E7EWT1|E7EWT1_HUMAN (+1)	1.94482	2.2211	2.84418	2.72918	1.95043	2.89747	0.188992	0.657312
Prefoldin subunit 3 OS=Homo sapiens GN=VBP1 PE=1 SV=3	P61758|PFD3_HUMAN	2.67661	1.97501	2.35932	3.72923	2.53384	2.10104	0.451057	0.462223
Isoform 2 of Small nuclear ribonucleoprotein Sm D2 OS=Homo sapiens GN=SNRPD2	P62316-2|SMD2_HUMAN (+1)	1.36608	2.17757	0.873183	2.19008	2.53424	3.09618	1.13455	0.0781373
Peptidyl-prolyl cis-trans isomerase FKBP1A OS=Homo sapiens GN=FKBP1A PE=1 SV=2	P62942|FKB1A_HUMAN	1.94482	2.61447	2.87096	2.72918	2.94869	2.41692	0.221515	0.532057
Serrate RNA effector molecule homolog OS=Homo sapiens GN=SRRT PE=1 SV=1	Q9BXP5|SRRT_HUMAN	2.35674	1.61429	1.96602	3.39808	1.94811	2.89747	0.768873	0.206168
Proteasome subunit beta type-6 OS=Homo sapiens GN=PSMB6 PE=1 SV=4	P28072|PSB6_HUMAN	2.35674	1.22107	1.96602	2.19008	2.36418	2.10104	0.37049	0.382354
Heterogeneous nuclear ribonucleoprotein U-like protein 2 OS=Homo sapiens GN=HNRNPUL2 PE=1 SV=1	Q1KMD3|HNRL2_HUMAN	1.95754	1.97501	1.18574	2.5276	0.949273	1.6783	0.0122924	0.982716
Spermidine synthase OS=Homo sapiens GN=SRM PE=1 SV=1	P19623|SPEE_HUMAN	2.94482	2.22086	2.0757	4.38757	0.949273	2.0877	0.0610541	0.958187
Uncharacterized protein (Fragment) OS=Homo sapiens PE=3 SV=1	H7C469|H7C469_HUMAN	-0.641581	2.94937	-0.641581	-0.641581	1.36547	-0.641581	-0.527966	0.724841
Cathepsin D light chain (Fragment) OS=Homo sapiens GN=CTSD PE=2 SV=1	H7C1V0|H7C1V0_HUMAN	-0.641581	-0.641581	-0.641581	-0.641581	-0.641581	-0.641581	0	1
Isoform Short of RNA-binding protein FUS OS=Homo sapiens GN=FUS	P35637-2|FUS_HUMAN (+1)	3.16543	3.41238	3.66061	2.37111	3.7566	3.67717	-0.144512	0.783763
Eukaryotic peptide chain release factor subunit 1 OS=Homo sapiens GN=ETF1 PE=1 SV=3	P62495|ERF1_HUMAN	2.36628	2.2211	2.8493	2.37701	2.53346	2.41978	-0.0354749	0.871144
Clathrin light chain A OS=Homo sapiens GN=CLTA PE=1 SV=1	P09496|CLCA_HUMAN	2.68444	2.26385	3.02191	1.63501	0.950468	0.123931	-1.75359	0.0381613
6-phosphogluconolactonase OS=Homo sapiens GN=PGLS PE=1 SV=2	O95336|6PGL_HUMAN	2.36628	0.678162	-0.641581	3.83794	2.36418	2.66939	2.15622	0.115195
Solute carrier family 2, facilitated glucose transporter member 1 OS=Homo sapiens GN=SLC2A1 PE=1 SV=2	P11166|GTR1_HUMAN	3.81342	2.80606	3.86661	-0.641581	-0.641581	-0.641581	-4.13694	0.00688281
Transmembrane emp24 domain-containing protein 10 OS=Homo sapiens GN=TMED10 PE=1 SV=2	P49755|TMEDA_HUMAN	2.68428	2.2211	2.38965	3.01203	2.36505	1.6783	-0.079885	0.859698
Platelet-activating factor acetylhydrolase IB subunit beta OS=Homo sapiens GN=PAFAH1B2 PE=1 SV=1	P68402|PA1B2_HUMAN	1.94482	2.80622	3.22447	2.72918	1.94927	2.89952	-0.132511	0.795712
Cytochrome c OS=Homo sapiens GN=CYCS PE=1 SV=2	P99999|CYC_HUMAN	1.94482	1.67852	2.0757	2.72918	1.94752	1.6783	0.21865	0.569347
Peptidyl-prolyl cis-trans isomerase FKBP3 OS=Homo sapiens GN=FKBP3 PE=1 SV=1	Q00688|FKBP3_HUMAN	1.36608	1.92323	0.956577	-0.641581	2.94927	2.40909	0.156966	0.902885
Plastin-1 OS=Homo sapiens GN=PLS1 PE=1 SV=2	Q14651|PLSI_HUMAN	2.94482	3.1995	3.22447	2.19008	4.3638	3.55483	0.24664	0.736044
Acyl-coenzyme A thioesterase 9, mitochondrial OS=Homo sapiens GN=ACOT9 PE=1 SV=2	Q9Y305|ACOT9_HUMAN	2.35674	2.02531	2.03791	2.19008	2.53541	1.10461	-0.196623	0.697139
Phenylalanyl-tRNA synthetase alpha chain OS=Homo sapiens GN=FARSA PE=1 SV=3	Q9Y285|SYFA_HUMAN	2.35654	2.2211	2.11253	3.28657	2.17233	1.07786	-0.0511396	0.943566
Transmembrane emp24 domain-containing protein 2 OS=Homo sapiens GN=TMED2 PE=1 SV=1	Q15363|TMED2_HUMAN	2.67645	2.17731	2.59627	2.86538	2.17182	1.6783	-0.244843	0.566204
ATP-binding cassette sub-family E member 1 OS=Homo sapiens GN=ABCE1 PE=1 SV=1	P61221|ABCE1_HUMAN	0.385376	1.22058	2.69829	3.5612	1.68742	2.41978	1.12139	0.269152
Isoform HMG-R of High mobility group protein HMG-I/HMG-Y OS=Homo sapiens GN=HMGA1	P17096-3|HMGA1_HUMAN	0.346531	2.39347	3.22842	-0.641581	3.06511	2.10104	-0.481283	0.749735
60S ribosomal protein L31 OS=Homo sapiens GN=RPL31 PE=1 SV=1	P62899|RL31_HUMAN	1.94482	2.43103	2.0757	2.19008	1.94927	1.6783	-0.211304	0.365597
Eukaryotic translation initiation factor 3 subunit M OS=Homo sapiens GN=EIF3M PE=1 SV=1	Q7L2H7|EIF3M_HUMAN	1.9578	1.97534	3.09854	-0.641581	2.82524	1.66521	-1.06094	0.412481
Isoform 2 of Splicing factor 1 OS=Homo sapiens GN=SF1	Q15637-2|SF01_HUMAN (+4)	1.94482	2.58104	-0.641581	1.53292	2.36194	2.40909	0.806556	0.503688
60S ribosomal protein L22 OS=Homo sapiens GN=RPL22 PE=1 SV=2	P35268|RL22_HUMAN	1.94482	2.94952	3.0757	2.19008	2.53424	2.09129	-0.384811	0.399686
Peroxisomal multifunctional enzyme type 2 OS=Homo sapiens GN=HSD17B4 PE=1 SV=3	P51659|DHB4_HUMAN	1.36608	-0.45336	-0.641581	4.15583	1.68603	2.42758	2.6661	0.0527852
Actin-related protein 2 OS=Homo sapiens GN=ACTR2 PE=1 SV=1	P61160|ARP2_HUMAN	1.95754	1.22107	1.62035	2.72918	2.94957	1.66521	0.848333	0.153991
Tight junction protein ZO-1 OS=Homo sapiens GN=TJP1 PE=1 SV=3	Q07157|ZO1_HUMAN	1.9578	2.80639	2.39668	-0.641581	0.369048	-0.641581	-2.69166	0.00401539
40S ribosomal protein S21 OS=Homo sapiens GN=RPS21 PE=1 SV=1	P63220|RS21_HUMAN (+1)	2.67645	1.61466	2.69829	3.90024	1.94927	2.09129	0.317137	0.688952
Macrophage migration inhibitory factor OS=Homo sapiens GN=MIF PE=1 SV=4	P14174|MIF_HUMAN	2.36628	2.46788	2.8493	2.72918	1.94927	2.67832	-0.108894	0.732138
60S ribosomal protein L18a OS=Homo sapiens GN=RPL18A PE=1 SV=2	Q02543|RL18A_HUMAN	1.94482	1.92323	2.38965	2.72918	1.94927	2.41978	0.280181	0.370406
40S ribosomal protein S24 OS=Homo sapiens GN=RPS24 PE=3 SV=1	E7ETK0|E7ETK0_HUMAN (+3)	1.36608	2.64695	2.82212	-0.641581	2.8246	2.40909	-0.747678	0.577726
Histone H1.4 OS=Homo sapiens GN=HIST1H1E PE=1 SV=2	P10412|H14_HUMAN	-0.641581	2.64695	4.06635	-0.641581	2.68634	2.9051	-0.37395	0.846414
Histone H1.2 OS=Homo sapiens GN=HIST1H1C PE=1 SV=2	P16403|H12_HUMAN	-0.641581	2.64695	3.7615	-0.641581	2.68634	2.67832	-0.347927	0.850252
Calponin-2 OS=Homo sapiens GN=CNN2 PE=1 SV=4	Q99439|CNN2_HUMAN (+2)	2.35674	2.61447	0.873183	-0.641581	3.06483	2.09129	-0.443283	0.744136
UMP-CMP kinase OS=Homo sapiens GN=CMPK1 PE=1 SV=3	P30085|KCY_HUMAN	0.385376	1.97534	-0.126833	0.522257	3.7566	2.40697	1.48398	0.268903
Sorbitol dehydrogenase OS=Homo sapiens GN=SORD PE=1 SV=4	Q00796|DHSO_HUMAN	2.94482	1.92323	3.0456	2.72918	1.94811	1.12386	-0.704161	0.299602
ATP-dependent RNA helicase DDX1 OS=Homo sapiens GN=DDX1 PE=1 SV=2	Q92499|DDX1_HUMAN	1.34687	1.22107	1.67387	3.45431	2.68424	2.41692	1.43788	0.0289402
Myb-binding protein 1A OS=Homo sapiens GN=MYBBP1A PE=1 SV=2	Q9BQG0|MBB1A_HUMAN	0.347325	1.61466	3.7615	-0.641581	2.53424	1.0706	-0.920079	0.534516
Laminin subunit gamma-1 OS=Homo sapiens GN=LAMC1 PE=1 SV=3	P11047|LAMC1_HUMAN	1.94482	1.22107	2.69829	3.81639	0.949273	1.6783	0.193262	0.853663
Nucleosome assembly protein 1-like 4b OS=Homo sapiens GN=NAP1L4b PE=2 SV=1	F5HFY4|F5HFY4_HUMAN (+1)	3.35177	3.32984	3.55225	3.48465	2.82297	2.6872	-0.413014	0.230774
Protein DEK OS=Homo sapiens GN=DEK PE=1 SV=1	P35659|DEK_HUMAN	2.36628	1.92323	3.00112	-0.641581	1.95163	1.08508	-1.63183	0.153769
Electron transfer flavoprotein subunit beta OS=Homo sapiens GN=ETFB PE=1 SV=3	P38117|ETFB_HUMAN	2.67645	2.22086	0.956577	0.522257	1.94868	0.123931	-1.08634	0.224451
Barrier-to-autointegration factor OS=Homo sapiens GN=BANF1 PE=1 SV=1	O75531|BAF_HUMAN	0.385376	2.02531	2.0757	-0.641581	2.53541	1.6783	-0.304757	0.798463
Uncharacterized protein OS=Homo sapiens GN=MTCH2 PE=3 SV=1	E9PIE4|E9PIE4_HUMAN (+1)	2.94482	0.54745	2.0757	3.48465	1.68603	2.0877	0.56347	0.562069
WD40 repeat-containing protein SMU1 OS=Homo sapiens GN=SMU1 PE=1 SV=2	Q2TAY7|SMU1_HUMAN	2.94482	0.678162	2.38965	3.48465	1.68742	2.41692	0.525454	0.575857
Uncharacterized protein OS=Homo sapiens GN=RPL35 PE=4 SV=1	F2Z388|F2Z388_HUMAN (+2)	1.94482	2.43125	2.8493	2.72918	2.53424	2.67832	0.23879	0.459212
Copine-3 OS=Homo sapiens GN=CPNE3 PE=1 SV=1	O75131|CPNE3_HUMAN	1.94482	-0.641581	0.956577	3.48465	-0.641581	1.07786	0.553705	0.718851
N(G),N(G)-dimethylarginine dimethylaminohydrolase 2 OS=Homo sapiens GN=DDAH2 PE=1 SV=1	O95865|DDAH2_HUMAN	1.93172	2.2211	0.292075	3.85659	1.36457	2.40909	1.06178	0.32356
F-actin-capping protein subunit alpha-1 OS=Homo sapiens GN=CAPZA1 PE=1 SV=3	P52907|CAZA1_HUMAN	2.68444	3.44969	3.22447	2.72918	2.8233	2.89747	-0.302882	0.312631
Small nuclear ribonucleoprotein Sm D3 OS=Homo sapiens GN=SNRPD3 PE=1 SV=1	P62318|SMD3_HUMAN	1.36608	1.61429	2.8493	0.543496	2.17335	2.09129	-0.340509	0.653058
Alpha-2-HS-glycoprotein OS=Homo sapiens GN=AHSG PE=1 SV=1	P02765|FETUA_HUMAN	3.52982	1.61429	2.0757	2.37111	1.68527	2.40909	-0.251446	0.716977
Sideroflexin-1 OS=Homo sapiens GN=SFXN1 PE=1 SV=4	Q9H9B4|SFXN1_HUMAN	2.94482	-0.201294	0.292075	3.48465	1.68952	2.9051	1.68123	0.225104
60S ribosomal protein L29 OS=Homo sapiens GN=RPL29 PE=1 SV=2	P47914|RL29_HUMAN	1.94482	2.17782	2.88871	2.37701	2.3637	2.10104	-0.0565319	0.86432
RNA-binding protein 8A OS=Homo sapiens GN=RBM8A PE=1 SV=1	Q9Y5S9|RBM8A_HUMAN	2.67661	1.61429	2.35932	3.72923	1.94927	2.68482	0.571034	0.408837
Septin-8 OS=Homo sapiens GN=SEPT8 PE=1 SV=4	Q92599|SEPT8_HUMAN (+5)	2.68444	2.80606	2.02889	3.24843	2.68634	2.67353	0.362975	0.305785
Septin-11 OS=Homo sapiens GN=SEPT11 PE=1 SV=3	Q9NVA2|SEP11_HUMAN (+2)	1.94482	2.64695	2.02889	2.72918	2.82428	1.09748	0.0100945	0.98783
Septin-6 OS=Homo sapiens GN=SEPT6 PE=1 SV=4	Q14141|SEPT6_HUMAN (+5)	1.94482	2.83455	2.02889	2.72918	2.6867	1.09748	-0.0982989	0.881582
SUMO-activating enzyme subunit 2 OS=Homo sapiens GN=UBA2 PE=1 SV=2	Q9UBT2|SAE2_HUMAN	1.36608	0.54745	0.956577	2.8986	1.95043	1.6783	1.21907	0.0599936
U1 small nuclear ribonucleoprotein A (Fragment) OS=Homo sapiens GN=SNRPA PE=4 SV=1	M0R2B8|M0R2B8_HUMAN (+3)	1.36648	2.46788	2.0757	0.739503	2.36418	1.6783	-0.376026	0.550329
Uncharacterized protein OS=Homo sapiens GN=CAST PE=2 SV=1	B7Z574|B7Z574_HUMAN (+6)	0.346531	2.39347	0.0709388	2.11433	1.68527	2.6872	1.22528	0.230824
Isoform 2 of AP-2 complex subunit beta OS=Homo sapiens GN=AP2B1	P63010-2|AP2B1_HUMAN (+2)	0.385376	2.17731	2.44358	2.37111	0.945758	-0.641581	-0.776993	0.516176
Isoform B of AP-1 complex subunit beta-1 OS=Homo sapiens GN=AP1B1	Q10567-2|AP1B1_HUMAN (+2)	0.385376	1.54745	2.39668	2.37111	1.68388	-0.641581	-0.305366	0.794092
Glutathione S-transferase kappa 1 OS=Homo sapiens GN=GSTK1 PE=1 SV=3	Q9Y2Q3|GSTK1_HUMAN	0.346531	2.17782	1.03541	-0.641581	2.53306	1.68307	0.00492831	0.99666
Catenin alpha-1 OS=Homo sapiens GN=CTNNA1 PE=1 SV=1	P35221|CTNA1_HUMAN	-0.641581	1.13264	-0.126833	-0.641581	4.17121	1.09748	1.42096	0.425008
Isoform 2 of Catenin alpha-1 OS=Homo sapiens GN=CTNNA1	P35221-2|CTNA1_HUMAN	-0.641581	0.548239	-0.126833	-0.641581	4.00764	0.0705267	1.21892	0.490638
Uncharacterized protein OS=Homo sapiens GN=SNRPN PE=2 SV=1	B3KVR1|B3KVR1_HUMAN (+4)	1.36648	2.17731	2.0757	2.72918	1.68603	1.07786	-0.0421403	0.943228
Programmed cell death protein 5 OS=Homo sapiens GN=PDCD5 PE=1 SV=3	O14737|PDCD5_HUMAN	-0.641581	2.86231	2.03791	-0.641581	2.53346	2.40909	0.0141114	0.992859
Signal recognition particle 14 kDa protein OS=Homo sapiens GN=SRP14 PE=1 SV=2	P37108|SRP14_HUMAN	1.94482	1.67852	2.0757	2.72918	2.82428	1.6783	0.510904	0.296896
Nestin OS=Homo sapiens GN=NES PE=1 SV=2	P48681|NEST_HUMAN	2.94482	2.61466	3.13177	-0.641581	-0.641581	-0.641581	-3.53867	0.00182003
60S ribosomal protein L23 OS=Homo sapiens GN=RPL23 PE=1 SV=1	P62829|RL23_HUMAN	0.385376	2.97517	3.05693	1.53292	2.3637	1.6783	-0.280854	0.783847
Caprin-1 OS=Homo sapiens GN=CAPRIN1 PE=1 SV=2	Q14444|CAPR1_HUMAN (+1)	-0.641581	2.94952	1.67387	-0.641581	1.94688	1.12386	-0.517548	0.712532
Paraspeckle component 1 OS=Homo sapiens GN=PSPC1 PE=1 SV=1	Q8WXF1|PSPC1_HUMAN (+1)	2.95133	0.678162	2.35932	3.37407	1.94868	2.67832	0.670749	0.456071
Isoform 2 of Long-chain-fatty-acid--CoA ligase 5 OS=Homo sapiens GN=ACSL5	Q9ULC5-3|ACSL5_HUMAN	-0.641581	-0.641581	-0.641581	3.01203	2.6867	3.09128	3.57158	0.001199
Aminopeptidase B OS=Homo sapiens GN=RNPEP PE=1 SV=2	Q9H4A4|AMPB_HUMAN	1.93199	1.67852	1.18574	2.72918	1.36457	1.07786	0.125122	0.837385
Serine/arginine-rich splicing factor 6 OS=Homo sapiens GN=SRSF6 PE=1 SV=2	Q13247|SRSF6_HUMAN	3.36625	2.46767	3.22447	4.01203	2.53424	2.41692	-0.0317355	0.960001
Cytochrome c oxidase subunit 2 OS=Homo sapiens GN=MT-CO2 PE=1 SV=1	P00403|COX2_HUMAN	1.94482	1.92323	2.62204	2.72918	1.36547	1.6783	-0.239046	0.646045
40S ribosomal protein S28 OS=Homo sapiens GN=RPS28 PE=1 SV=1	P62857|RS28_HUMAN	2.35674	1.22107	2.35932	2.93908	0.949273	2.40909	0.120103	0.874459
Isoform 2 of Methylcrotonoyl-CoA carboxylase beta chain, mitochondrial OS=Homo sapiens GN=MCCC2	Q9HCC0-2|MCCB_HUMAN (+1)	2.69207	2.2211	2.45035	3.01584	0.358396	1.10461	-0.961563	0.347907
Isoform 2 of 26S protease regulatory subunit 6B OS=Homo sapiens GN=PSMC4	P43686-2|PRS6B_HUMAN (+1)	-0.641581	3.05599	0.873183	0.522257	1.94811	0.0850167	-0.244069	0.853159
Isoform Gamma of Paxillin OS=Homo sapiens GN=PXN	P49023-3|PAXI_HUMAN (+2)	-0.641581	2.43103	1.67387	-0.641581	2.82365	2.67832	0.465687	0.766487
B-cell receptor-associated protein 31 OS=Homo sapiens GN=BCAP31 PE=1 SV=3	P51572|BAP31_HUMAN	-0.641581	1.92292	1.67387	-0.641581	2.9484	-0.641581	-0.429993	0.783233
Echinoderm microtubule-associated protein-like 4 OS=Homo sapiens GN=EML4 PE=1 SV=3	Q9HC35|EMAL4_HUMAN	1.36648	1.61429	2.35932	1.63501	0.367259	1.07786	-0.753319	0.189288
Cytochrome c oxidase subunit 4 isoform 1, mitochondrial OS=Homo sapiens GN=COX4I1 PE=1 SV=1	P13073|COX41_HUMAN	2.36628	1.22107	2.8493	0.522257	2.53346	2.0877	-0.431077	0.610424
Eukaryotic translation initiation factor 2 subunit 2 OS=Homo sapiens GN=EIF2S2 PE=1 SV=2	P20042|IF2B_HUMAN	1.94482	2.22086	0.956577	2.72918	2.68565	0.0705267	0.121035	0.908278
Isoform 1 of Serum paraoxonase/arylesterase 2 OS=Homo sapiens GN=PON2	Q15165-1|PON2_HUMAN	1.94482	1.61429	2.88871	-0.641581	2.68778	1.6783	-0.907776	0.462609
Exportin-5 OS=Homo sapiens GN=XPO5 PE=1 SV=1	Q9HAV4|XPO5_HUMAN	1.93172	1.22107	2.88871	-0.641581	2.53346	2.09129	-0.686111	0.579818
60S ribosomal protein L28 OS=Homo sapiens GN=RPL28 PE=1 SV=3	P46779|RL28_HUMAN (+2)	0.347325	2.43125	1.67387	1.80888	1.36457	1.69131	0.137439	0.844364
DnaJ homolog subfamily B member 6 OS=Homo sapiens GN=DNAJB6 PE=1 SV=2	O75190|DNJB6_HUMAN	2.67692	0.678162	2.30209	3.01584	0.952781	2.07782	0.129757	0.886794
Tripeptidyl-peptidase 2 OS=Homo sapiens GN=TPP2 PE=1 SV=4	P29144|TPP2_HUMAN (+1)	0.346531	2.13238	2.67385	2.90269	1.36547	1.09748	0.0709581	0.941143
Uncharacterized protein OS=Homo sapiens GN=C12orf10 PE=4 SV=1	F8VQQ3|F8VQQ3_HUMAN (+1)	2.68444	-0.45178	2.69829	3.48465	-0.634576	1.6783	-0.134189	0.936745
Pterin-4-alpha-carbinolamine dehydratase OS=Homo sapiens GN=PCBD1 PE=1 SV=2	P61457|PHS_HUMAN	2.68444	2.2211	2.61603	2.11433	-0.641581	2.09129	-1.31917	0.284823
Uncharacterized protein OS=Homo sapiens GN=DNAJB1 PE=2 SV=1	B4DX52|B4DX52_HUMAN (+1)	2.35654	-0.45336	1.18574	3.12073	0.361881	2.41978	0.937826	0.464767
Uncharacterized protein OS=Homo sapiens GN=MSH2 PE=3 SV=1	E9PHA6|E9PHA6_HUMAN	1.9578	-0.641581	-0.126833	3.83794	-0.641581	0.123931	0.710301	0.684645
Tumor protein D54 OS=Homo sapiens GN=TPD52L2 PE=1 SV=2	O43399|TPD54_HUMAN	1.94482	2.43125	3.37462	0.522257	1.36194	1.6783	-1.39607	0.064275
Isoform Long of Glucose-6-phosphate 1-dehydrogenase OS=Homo sapiens GN=G6PD	P11413-2|G6PD_HUMAN (+2)	2.93199	2.17706	2.30209	3.01203	-0.641581	2.09129	-0.983128	0.466523
Granulins OS=Homo sapiens GN=GRN PE=1 SV=2	P28799|GRN_HUMAN	1.34687	2.43125	2.86227	-0.641581	1.68527	0.0850167	-1.83723	0.0997659
UV excision repair protein RAD23 homolog B OS=Homo sapiens GN=RAD23B PE=1 SV=1	P54727|RD23B_HUMAN	1.9578	1.54701	-0.641581	3.24843	2.16778	1.07786	1.21028	0.305385
Eukaryotic translation initiation factor 5 OS=Homo sapiens GN=EIF5 PE=1 SV=2	P55010|IF5_HUMAN	-0.641581	1.22107	0.956577	1.53292	2.53227	-0.641581	0.629178	0.604464
OCIA domain-containing protein 2 OS=Homo sapiens GN=OCIAD2 PE=1 SV=1	Q56VL3|OCAD2_HUMAN	1.36648	0.54745	1.67387	3.37407	2.3655	2.67177	1.60784	0.0237928
Cyclin-dependent kinase inhibitor 2A, isoform 4 OS=Homo sapiens GN=CDKN2A PE=1 SV=1	Q8N726|CD2A2_HUMAN	1.36648	-0.641581	-0.126833	4.14029	2.36505	2.40909	2.77212	0.0298844
Isoleucyl-tRNA synthetase, mitochondrial OS=Homo sapiens GN=IARS2 PE=1 SV=2	Q9NSE4|SYIM_HUMAN	1.34687	2.61447	0.956577	2.72918	1.68527	-0.641581	-0.381685	0.755032
S-adenosylmethionine synthase isoform type-2 OS=Homo sapiens GN=MAT2A PE=1 SV=1	P31153|METK2_HUMAN	2.36628	2.22086	2.0757	2.72918	1.94811	1.6783	-0.102415	0.779889
Apoptotic chromatin condensation inducer in the nucleus OS=Homo sapiens GN=ACIN1 PE=1 SV=2	Q9UKV3|ACINU_HUMAN	-0.641581	2.17706	0.0709388	0.522257	1.68603	0.0850167	0.228963	0.828188
Coatomer subunit gamma-1 OS=Homo sapiens GN=COPG1 PE=1 SV=1	Q9Y678|COPG1_HUMAN	1.94482	1.61429	2.39668	2.48347	0.361881	1.65554	-0.484968	0.523254
Prefoldin subunit 6 OS=Homo sapiens GN=PFDN6 PE=1 SV=1	O15212|PFD6_HUMAN	1.94482	1.92323	2.88374	2.72918	1.68742	2.10104	-0.0780458	0.867297
Very long-chain specific acyl-CoA dehydrogenase, mitochondrial OS=Homo sapiens GN=ACADVL PE=1 SV=1	P49748|ACADV_HUMAN (+1)	2.35674	1.67852	2.0757	3.34426	0.363788	1.10461	-0.43277	0.679895
Proteasome (Prosome, macropain) 26S subunit, non-ATPase, 6, isoform CRA_b OS=Homo sapiens GN=PSMD6 PE=4 SV=1	C9IZE4|C9IZE4_HUMAN (+1)	1.36608	2.22135	2.0757	3.37407	1.94868	1.6783	0.445966	0.504624
Isoform 2 of Surfeit locus protein 4 OS=Homo sapiens GN=SURF4	O15260-2|SURF4_HUMAN (+3)	2.93842	1.61429	2.69829	2.72918	0.949273	1.6783	-0.631412	0.394253
Ataxin-10 OS=Homo sapiens GN=ATXN10 PE=1 SV=1	Q9UBB4|ATX10_HUMAN	1.94482	2.2211	3.11372	2.72918	1.36457	2.0877	-0.366062	0.527408
Isoform 2 of Pyruvate dehydrogenase E1 component subunit beta, mitochondrial OS=Homo sapiens GN=PDHB	P11177-2|ODPB_HUMAN (+2)	1.94482	2.43103	2.0757	2.72918	1.94927	1.6783	-0.0316019	0.933504
Ubiquitin-conjugating enzyme E2 D2 OS=Homo sapiens GN=UBE2D2 PE=1 SV=1	P62837|UB2D2_HUMAN	1.94482	1.13212	1.66225	2.31069	-0.630952	1.68307	-0.458795	0.663818
Ubiquitin-conjugating enzyme E2 variant 1 OS=Homo sapiens GN=UBE2V1 PE=1 SV=2	Q13404|UB2V1_HUMAN	2.35654	2.77718	1.58068	0.543496	0.951588	0.0850167	-1.71143	0.0200053
Uridine phosphorylase 1 OS=Homo sapiens GN=UPP1 PE=1 SV=1	Q16831|UPP1_HUMAN	3.16532	-0.45336	-0.641581	4.01587	-0.641581	2.42758	1.24383	0.537448
Acyl-CoA-binding protein OS=Homo sapiens GN=DBI PE=1 SV=2	P07108|ACBP_HUMAN	-0.641581	2.61466	2.01486	-0.641581	2.82267	-0.641581	-0.816143	0.622083
Coatomer subunit epsilon OS=Homo sapiens GN=COPE PE=1 SV=3	O14579|COPE_HUMAN	0.346531	1.54784	-0.641581	2.59503	2.17233	0.0705267	1.19503	0.302784
Proteasome subunit alpha type-2 OS=Homo sapiens GN=PSMA2 PE=1 SV=2	P25787|PSA2_HUMAN	1.94482	1.22107	2.0757	2.72918	2.53424	2.67832	0.900047	0.0710144
F-actin-capping protein subunit alpha-2 OS=Homo sapiens GN=CAPZA2 PE=1 SV=3	P47755|CAZA2_HUMAN	2.94482	3.07984	3.62504	2.72918	2.17082	3.08948	-0.553403	0.181796
Nuclear pore complex protein Nup205 OS=Homo sapiens GN=NUP205 PE=1 SV=3	Q92621|NU205_HUMAN	1.34687	2.17757	1.72229	2.37111	0.952781	1.69131	-0.0771752	0.880517
LIM domain and actin-binding protein 1 OS=Homo sapiens GN=LIMA1 PE=1 SV=1	Q9UHB6|LIMA1_HUMAN	-0.641581	3.07984	-0.641581	-0.641581	-0.641581	-0.641581	-1.24047	0.42265
tRNA methyltransferase 112 homolog OS=Homo sapiens GN=TRMT112 PE=1 SV=1	Q9UI30|TR112_HUMAN	2.36628	-0.45336	2.65322	2.37111	1.68814	2.41692	0.636676	0.590081
ATP-dependent DNA helicase Q1 OS=Homo sapiens GN=RECQL PE=1 SV=3	P46063|RECQ1_HUMAN	-0.641581	-0.45336	2.0757	2.72918	1.36457	1.09748	1.40349	0.254033
Adenosine kinase OS=Homo sapiens GN=ADK PE=1 SV=2	P55263|ADK_HUMAN (+2)	0.346531	2.2211	1.67387	2.19008	0.949273	1.6783	0.192047	0.788695
Uncharacterized protein OS=Homo sapiens GN=DYNC1I2 PE=4 SV=1	F8W8S0|F8W8S0_HUMAN (+3)	1.94482	2.43103	1.18574	3.45431	1.95103	1.6783	0.507346	0.491524
Proteolipid protein 2 OS=Homo sapiens GN=PLP2 PE=1 SV=1	Q04941|PLP2_HUMAN	2.36628	1.61466	2.0757	3.01584	1.94927	2.41978	0.442748	0.313369
Proteasome subunit beta type-3 OS=Homo sapiens GN=PSMB3 PE=1 SV=2	P49720|PSB3_HUMAN	1.94482	1.22107	1.72229	3.05318	1.95103	1.6783	0.598107	0.294978
Isoform 2 of Ubiquilin-1 OS=Homo sapiens GN=UBQLN1	Q9UMX0-2|UBQL1_HUMAN (+1)	2.94482	0.54745	2.0757	4.31259	2.17082	2.10104	1.0055	0.375411
Ubiquilin-2 OS=Homo sapiens GN=UBQLN2 PE=1 SV=2	Q9UHD9|UBQL2_HUMAN	1.95754	-0.641581	-0.641581	3.89821	0.358396	1.0706	1.55094	0.328331
UDP-glucose 6-dehydrogenase OS=Homo sapiens GN=UGDH PE=1 SV=1	O60701|UGDH_HUMAN	2.67661	2.61447	2.0757	2.90194	-0.641581	-0.641581	-1.916	0.244356
Tryptophanyl-tRNA synthetase, cytoplasmic OS=Homo sapiens GN=WARS PE=1 SV=2	P23381|SYWC_HUMAN	2.36628	2.80606	0.956577	1.63501	0.949273	2.09129	-0.484445	0.505668
Isoform 2 of General transcription factor II-I OS=Homo sapiens GN=GTF2I	P78347-2|GTF2I_HUMAN (+3)	0.347325	1.13212	1.58068	-0.641581	3.45207	-0.641581	-0.297071	0.850645
Isoform 2 of Protein KIAA1967 OS=Homo sapiens GN=KIAA1967	Q8N163-2|K1967_HUMAN (+1)	1.36608	-0.45336	-0.641581	1.53292	2.82428	2.67177	2.25261	0.050692
Isoform 2 of Apoptosis-associated speck-like protein containing a CARD OS=Homo sapiens GN=PYCARD	Q9ULZ3-2|ASC_HUMAN (+1)	1.93199	2.77718	2.82733	0.522257	2.17233	-0.641581	-1.82783	0.143415
Suppressor of G2 allele of SKP1 homolog OS=Homo sapiens GN=SUGT1 PE=1 SV=3	Q9Y2Z0|SUGT1_HUMAN (+1)	0.385376	1.86952	1.51425	-0.641581	0.949273	-0.641581	-1.36768	0.122002
Glutaredoxin-3 OS=Homo sapiens GN=GLRX3 PE=1 SV=2	O76003|GLRX3_HUMAN	1.36608	2.22135	2.35932	2.67749	1.36283	-0.641581	-0.84934	0.477027
Proteasome subunit beta type-10 OS=Homo sapiens GN=PSMB10 PE=1 SV=1	P40306|PSB10_HUMAN	1.94482	1.22107	2.0757	3.15893	2.17082	1.6783	0.588819	0.324826
Vesicle-associated membrane protein 3 OS=Homo sapiens GN=VAMP3 PE=1 SV=3	Q15836|VAMP3_HUMAN	2.35674	1.97534	1.67387	2.72918	1.68459	1.66038	0.0227378	0.958496
Uncharacterized protein OS=Homo sapiens GN=THOC4 PE=4 SV=1	E9PB61|E9PB61_HUMAN (+1)	-0.641581	2.64676	3.0757	0.522257	2.17082	2.67832	0.0968382	0.946868
Acidic leucine-rich nuclear phosphoprotein 32 family member A OS=Homo sapiens GN=ANP32A PE=1 SV=1	P39687|AN32A_HUMAN	2.35674	2.80606	2.0757	3.01203	3.45207	1.6783	0.301301	0.640828
Membrane-associated progesterone receptor component 1 OS=Homo sapiens GN=PGRMC1 PE=1 SV=3	O00264|PGRC1_HUMAN	1.94482	2.35445	2.38965	2.37701	0.945758	2.09129	-0.424953	0.438164
Adenine phosphoribosyltransferase OS=Homo sapiens GN=APRT PE=1 SV=2	P07741|APT_HUMAN	1.94482	1.61466	1.58068	2.72918	2.53541	1.6783	0.600909	0.195834
Histone H1.5 OS=Homo sapiens GN=HIST1H1B PE=1 SV=3	P16401|H15_HUMAN	-0.641581	-0.641581	4.4518	-0.641581	0.361881	0.123931	-1.10814	0.582875
Tyrosine-protein phosphatase non-receptor type 1 OS=Homo sapiens GN=PTPN1 PE=1 SV=1	P18031|PTN1_HUMAN	3.36149	2.83455	2.65908	0.522257	-0.641581	-0.641581	-3.20534	0.00489083
Reticulocalbin-1 OS=Homo sapiens GN=RCN1 PE=1 SV=1	Q15293|RCN1_HUMAN	0.346531	2.61429	1.67387	1.90192	1.36283	1.6783	0.102787	0.891854
rRNA 2'-O-methyltransferase fibrillarin OS=Homo sapiens GN=FBL PE=1 SV=2	P22087|FBRL_HUMAN	1.94482	-0.641581	-0.641581	3.53767	2.17031	2.41692	2.48775	0.0836457
Ephrin type-A receptor 2 OS=Homo sapiens GN=EPHA2 PE=1 SV=2	P29317|EPHA2_HUMAN	1.34687	1.97534	2.65908	-0.641581	1.68742	1.6783	-1.08572	0.299764
Aspartate aminotransferase OS=Homo sapiens GN=GOT1 PE=2 SV=1	B7Z7E9|B7Z7E9_HUMAN (+1)	2.68444	1.97501	0.0709388	3.15614	-0.641581	1.6783	-0.179176	0.901712
Protein FAM49B OS=Homo sapiens GN=FAM49B PE=1 SV=1	Q9NUQ9|FA49B_HUMAN	1.94482	0.678883	2.0757	2.72918	1.94927	2.0877	0.688916	0.264635
SART3 protein OS=Homo sapiens GN=SART3 PE=2 SV=1	B7ZKM0|B7ZKM0_HUMAN (+1)	2.69207	-0.45336	0.956577	0.543496	-0.641581	1.09748	-0.731966	0.531535
Isoform A of Protein CutA OS=Homo sapiens GN=CUTA	O60888-2|CUTA_HUMAN (+2)	2.67676	1.22107	2.0757	2.72918	1.94927	2.41692	0.373946	0.491098
Neutral amino acid transporter B(0) OS=Homo sapiens GN=SLC1A5 PE=1 SV=2	Q15758|AAAT_HUMAN	0.346531	1.61466	0.0709388	3.97957	0.949273	2.10104	1.66592	0.193233
Isoform 2 of Adipocyte plasma membrane-associated protein OS=Homo sapiens GN=APMAP	Q9HDC9-2|APMAP_HUMAN (+1)	1.94508	1.92323	2.01486	0.543496	1.36457	1.07786	-0.965746	0.0550851
Nucleoprotein TPR OS=Homo sapiens GN=TPR PE=1 SV=3	P12270|TPR_HUMAN	0.346531	1.22107	1.63227	2.85615	0.367259	1.6783	0.567278	0.534893
Myotrophin OS=Homo sapiens GN=MTPN PE=1 SV=2	P58546|MTPN_HUMAN	0.346531	1.22107	2.0757	-0.641581	2.3637	1.6783	-0.0809627	0.942548
Tubulin-folding cofactor B OS=Homo sapiens GN=TBCB PE=1 SV=2	Q99426|TBCB_HUMAN (+2)	-0.641581	1.67852	-0.126833	-0.641581	2.82365	1.68307	0.985008	0.476239
Cleavage and polyadenylation specificity factor subunit 5 OS=Homo sapiens GN=NUDT21 PE=1 SV=1	O43809|CPSF5_HUMAN	1.94482	1.22107	2.0757	2.19008	1.95043	1.6783	0.192403	0.570164
Nuclear cap-binding protein subunit 1 OS=Homo sapiens GN=NCBP1 PE=1 SV=1	Q09161|NCBP1_HUMAN	1.94482	1.92323	1.72229	1.53292	1.36283	1.07786	-0.53891	0.0361894
Myeloid-associated differentiation marker OS=Homo sapiens GN=MYADM PE=1 SV=2	Q96S97|MYADM_HUMAN	1.36648	-0.641581	-0.641581	2.72456	-0.641581	0.0850167	0.694895	0.604627
Uncharacterized protein OS=Homo sapiens GN=VDAC3 PE=4 SV=1	F5H740|F5H740_HUMAN (+2)	1.36648	1.54784	1.05325	-0.641581	2.17233	2.40909	-0.0092442	0.993369
60S ribosomal protein L17 OS=Homo sapiens GN=RPL17 PE=1 SV=3	P18621|RL17_HUMAN	-0.641581	0.54745	3.53879	1.64483	1.68814	-0.641581	-0.251092	0.873571
Isoform 2 of Integrin alpha-3 OS=Homo sapiens GN=ITGA3	P26006-1|ITA3_HUMAN (+1)	1.94482	2.46767	-0.126833	-0.641581	1.36283	2.66939	-0.298339	0.823069
Delta(3,5)-Delta(2,4)-dienoyl-CoA isomerase, mitochondrial OS=Homo sapiens GN=ECH1 PE=1 SV=2	Q13011|ECH1_HUMAN	-0.641581	3.87951	1.03541	-0.641581	2.3646	0.0850167	-0.821768	0.637965
Transmembrane emp24 domain-containing protein 9 OS=Homo sapiens GN=TMED9 PE=1 SV=2	Q9BVK6|TMED9_HUMAN	3.17089	3.07984	3.05693	3.48465	2.3646	2.67593	-0.260824	0.516876
Heterogeneous nuclear ribonucleoprotein D-like OS=Homo sapiens GN=HNRPDL PE=1 SV=3	O14979|HNRDL_HUMAN	3.16532	3.2211	3.86918	3.3717	3.17209	3.26327	-0.149514	0.580316
Drebrin-like protein OS=Homo sapiens GN=DBNL PE=1 SV=1	Q9UJU6|DBNL_HUMAN	2.36628	1.92323	2.0757	3.01203	1.68742	-0.641581	-0.769113	0.546977
Transcription factor BTF3 OS=Homo sapiens GN=BTF3 PE=1 SV=1	P20290|BTF3_HUMAN	2.35674	1.61466	2.69829	-0.641581	2.17082	2.09129	-1.01638	0.389613
60S ribosomal protein L38 OS=Homo sapiens GN=RPL38 PE=1 SV=2	P63173|RL38_HUMAN (+2)	-0.641581	1.67852	2.0757	-0.641581	2.36418	1.6783	0.0960837	0.942115
26S proteasome non-ATPase regulatory subunit 3 OS=Homo sapiens GN=PSMD3 PE=1 SV=2	O43242|PSMD3_HUMAN	2.35654	1.92323	2.39668	2.58484	1.68527	2.11073	-0.0985344	0.763382
EH domain-containing protein 1 OS=Homo sapiens GN=EHD1 PE=1 SV=2	Q9H4M9|EHD1_HUMAN	1.94482	-0.641581	-0.641581	3.15893	2.3655	1.6783	2.18036	0.110536
Uncharacterized protein OS=Homo sapiens GN=ATP6V1A PE=2 SV=1	B7Z1R5|B7Z1R5_HUMAN (+1)	2.94482	0.678883	1.67387	3.45707	-0.630952	1.07786	-0.464534	0.75348
26S proteasome non-ATPase regulatory subunit 14 OS=Homo sapiens GN=PSMD14 PE=1 SV=1	O00487|PSDE_HUMAN	0.347325	1.8692	-0.641581	2.37701	2.53463	2.0877	1.80813	0.127506
Hsp90 co-chaperone Cdc37 OS=Homo sapiens GN=CDC37 PE=1 SV=1	Q16543|CDC37_HUMAN	0.385376	2.80606	1.72229	-0.641581	2.6867	-0.641581	-1.17006	0.43144
Polymerase I and transcript release factor OS=Homo sapiens GN=PTRF PE=1 SV=1	Q6NZI2|PTRF_HUMAN	0.385376	2.61447	2.62204	-0.641581	2.17082	-0.641581	-1.57808	0.26115
UPF0568 protein C14orf166 OS=Homo sapiens GN=C14orf166 PE=1 SV=1	Q9Y224|CN166_HUMAN	1.94482	-0.45178	-0.126833	2.72918	2.17082	2.10104	1.87828	0.121273
ELAV-like protein 1 OS=Homo sapiens GN=ELAVL1 PE=1 SV=2	Q15717|ELAV1_HUMAN (+1)	1.36648	0.54745	0.956577	3.01203	2.36418	1.67356	1.39309	0.0476652
tRNA pseudouridine synthase A, mitochondrial OS=Homo sapiens GN=PUS1 PE=1 SV=3	Q9Y606|TRUA_HUMAN	1.94482	-0.641581	0.97541	3.72923	0.358396	1.6783	1.16242	0.403906
Protein arginine N-methyltransferase 5 OS=Homo sapiens GN=PRMT5 PE=1 SV=4	O14744|ANM5_HUMAN	2.35654	-0.45336	1.67387	3.56377	1.36283	1.6783	1.00928	0.408927
Uncharacterized protein OS=Homo sapiens GN=NSFL1C PE=4 SV=1	F2Z2K0|F2Z2K0_HUMAN (+4)	1.36648	1.97534	2.5207	2.43477	-0.641581	1.12386	-0.981818	0.389993
Eukaryotic translation initiation factor 3 subunit D OS=Homo sapiens GN=EIF3D PE=1 SV=1	O15371|EIF3D_HUMAN (+1)	1.93172	-0.641581	0.292075	3.37114	0.361881	2.42758	1.52613	0.261852
ATPase inhibitor, mitochondrial OS=Homo sapiens GN=ATPIF1 PE=1 SV=1	Q9UII2|ATIF1_HUMAN	1.94482	2.2211	2.35932	0.522257	1.94927	1.6783	-0.791807	0.206364
Integral membrane protein 2B OS=Homo sapiens GN=ITM2B PE=1 SV=1	Q9Y287|ITM2B_HUMAN	1.94482	2.2211	2.79971	1.53292	0.361881	1.6783	-1.13085	0.095131
Eukaryotic translation initiation factor 5B OS=Homo sapiens GN=EIF5B PE=1 SV=4	O60841|IF2P_HUMAN	1.94482	0.54745	2.0757	3.01203	0.949273	1.6783	0.35721	0.670612
Protein transport protein Sec23A OS=Homo sapiens GN=SEC23A PE=1 SV=2	Q15436|SC23A_HUMAN	1.94456	1.61429	-0.641581	3.5612	1.36194	-0.641581	0.454765	0.773209
Ras-related protein Rab-11B OS=Homo sapiens GN=RAB11B PE=1 SV=4	Q15907|RB11B_HUMAN	0.347325	1.8692	-0.641581	1.90192	0.952781	1.6783	0.986018	0.309776
FAS-associated factor 2 OS=Homo sapiens GN=FAF2 PE=1 SV=2	Q96CS3|FAF2_HUMAN	0.385376	-0.45336	0.0709388	2.72918	0.945758	2.40909	2.02703	0.0489336
Uncharacterized protein OS=Homo sapiens GN=UBE2K PE=2 SV=1	B4DIZ2|B4DIZ2_HUMAN (+1)	2.35654	1.13264	3.13177	2.72918	-0.641581	1.10461	-1.14291	0.382201
Adenylate kinase isoenzyme 1 OS=Homo sapiens GN=AK1 PE=1 SV=3	P00568|KAD1_HUMAN (+1)	1.94482	1.92292	2.30209	2.19008	0.949273	-0.641581	-1.22402	0.272572
Mitochondrial-processing peptidase subunit alpha OS=Homo sapiens GN=PMPCA PE=1 SV=2	Q10713|MPPA_HUMAN	-0.641581	1.22107	2.0757	1.90192	1.68388	1.07786	0.669486	0.497002
Calcium-binding mitochondrial carrier protein Aralar2 OS=Homo sapiens GN=SLC25A13 PE=1 SV=2	Q9UJS0|CMC2_HUMAN (+1)	1.34647	-0.641581	-0.641581	3.77505	-0.641581	0.123931	1.0647	0.534552
Uncharacterized protein OS=Homo sapiens GN=RAB2A PE=3 SV=1	E9PKL7|E9PKL7_HUMAN (+1)	0.346531	1.92323	-0.126833	2.72918	1.94752	2.68482	1.73953	0.0913716
Protein SEC13 homolog OS=Homo sapiens GN=SEC13 PE=1 SV=3	P55735|SEC13_HUMAN	2.35654	1.61466	1.61169	1.80888	0.363788	2.42758	-0.327549	0.657928
Abhydrolase domain-containing protein 11 OS=Homo sapiens GN=ABHD11 PE=1 SV=1	Q8NFV4|ABHDB_HUMAN (+1)	-0.641581	0.678883	-0.126833	1.63501	1.36726	2.41692	1.83624	0.0223466
Proteasome subunit beta type-2 OS=Homo sapiens GN=PSMB2 PE=1 SV=1	P49721|PSB2_HUMAN	-0.641581	-0.641581	-0.126833	0.543496	1.68603	0.123931	1.25448	0.101539
Platelet-activating factor acetylhydrolase IB subunit alpha OS=Homo sapiens GN=PAFAH1B1 PE=1 SV=2	P43034|LIS1_HUMAN	1.94482	1.92353	-0.126833	3.25164	0.949273	2.41978	0.959727	0.374855
General vesicular transport factor p115 OS=Homo sapiens GN=USO1 PE=1 SV=2	O60763|USO1_HUMAN	2.35654	1.13264	-0.641581	2.43477	-0.634576	-0.641581	-0.562994	0.697364
Ribosomal L1 domain-containing protein 1 OS=Homo sapiens GN=RSL1D1 PE=1 SV=3	O76021|RL1D1_HUMAN	0.346531	1.61466	1.96602	1.64483	1.68603	0.0850167	-0.170449	0.824738
Uncharacterized protein OS=Homo sapiens GN=MOGS PE=4 SV=1	F5H6D0|F5H6D0_HUMAN (+1)	2.68428	1.22107	2.628	1.90192	0.949273	1.07786	-0.868102	0.212006
CD99 antigen OS=Homo sapiens GN=CD99 PE=1 SV=1	P14209|CD99_HUMAN (+2)	1.94482	1.92323	2.0757	0.522257	2.17233	2.10104	-0.382707	0.55141
Neurocalcin-delta OS=Homo sapiens GN=NCALD PE=2 SV=2	P61601|NCALD_HUMAN	1.94482	1.61466	2.35932	2.72918	1.36547	1.6783	-0.0486198	0.923344
Heterogeneous nuclear ribonucleoprotein U-like protein 1 OS=Homo sapiens GN=HNRNPUL1 PE=1 SV=2	Q9BUJ2|HNRL1_HUMAN (+4)	1.34647	1.22107	2.0757	2.90194	0.949273	-0.641581	-0.477873	0.69126
Solute carrier family 4 sodium bicarbonate cotransporter member 7 OS=Homo sapiens GN=SLC4A7 PE=2 SV=1	D3K174|D3K174_HUMAN (+1)	1.36608	2.80606	1.09781	2.72918	-0.634576	0.123931	-1.01714	0.440832
Glucosamine-6-phosphate isomerase 1 OS=Homo sapiens GN=GNPDA1 PE=1 SV=1	P46926|GNPI1_HUMAN	1.36608	2.61447	0.0353424	-0.641581	1.94927	-0.641581	-1.1166	0.384044
Isoform 4 of Dynamin-1-like protein OS=Homo sapiens GN=DNM1L	O00429-2|DNM1L_HUMAN (+5)	0.347325	-0.641581	0.0709388	-0.641581	2.3637	0.0705267	0.671989	0.542659
Isoform Heart of ATP synthase subunit gamma, mitochondrial OS=Homo sapiens GN=ATP5C1	P36542-2|ATPG_HUMAN	-0.641581	1.61429	1.18574	-0.641581	2.36505	-0.641581	-0.358853	0.784632
Dynein light chain 1, cytoplasmic OS=Homo sapiens GN=DYNLL1 PE=1 SV=1	P63167|DYL1_HUMAN	0.346531	1.22107	2.69829	-0.641581	2.3646	-0.641581	-1.06148	0.437426
Protein S100-A13 OS=Homo sapiens GN=S100A13 PE=1 SV=1	Q99584|S10AD_HUMAN	-0.641581	-0.201294	-0.641581	-0.641581	1.94927	-0.641581	0.716856	0.495072
Cytochrome b-c1 complex subunit 6, mitochondrial OS=Homo sapiens GN=UQCRH PE=1 SV=2	P07919|QCR6_HUMAN	0.346531	-0.641581	0.0353424	3.45707	-0.630952	1.6783	1.58804	0.310305
Vesicle-associated membrane protein-associated protein A OS=Homo sapiens GN=VAPA PE=1 SV=3	Q9P0L0|VAPA_HUMAN	-0.641581	1.61429	-0.641581	-0.641581	2.17182	-0.641581	0.185843	0.884955
ATPase ASNA1 OS=Homo sapiens GN=ASNA1 PE=1 SV=2	O43681|ASNA_HUMAN	1.94482	0.678162	0.956577	1.53292	0.950468	2.0877	0.330508	0.549699
Cytoplasmic FMR1-interacting protein 1 OS=Homo sapiens GN=CYFIP1 PE=1 SV=1	Q7L576|CYFP1_HUMAN	0.385376	-0.45336	-0.641581	2.72456	0.361881	1.09748	1.63116	0.130052
Band 4.1-like protein 2 OS=Homo sapiens GN=EPB41L2 PE=1 SV=1	O43491|E41L2_HUMAN	-0.641581	1.54745	0.0353424	-0.641581	0.949273	-0.641581	-0.425033	0.639129
Uncharacterized protein OS=Homo sapiens GN=IGF2BP2 PE=4 SV=1	F8W930|F8W930_HUMAN (+6)	-0.641581	2.17757	0.0353424	2.37701	2.94957	1.09748	1.61758	0.196728
Collagen alpha-3(VI) chain OS=Homo sapiens GN=COL6A3 PE=1 SV=5	P12111|CO6A3_HUMAN	-0.641581	-0.641581	0.0353424	3.05688	2.36505	-0.641581	2.00939	0.215444
Probable ATP-dependent RNA helicase DDX6 OS=Homo sapiens GN=DDX6 PE=1 SV=2	P26196|DDX6_HUMAN	-0.641581	1.13264	-0.641581	2.37701	2.17182	1.6783	2.12588	0.0565173
ATP synthase subunit O, mitochondrial OS=Homo sapiens GN=ATP5O PE=1 SV=1	P48047|ATPO_HUMAN	-0.641581	2.43103	2.0757	-0.641581	2.36283	0.0705267	-0.691126	0.630337
Xaa-Pro dipeptidase OS=Homo sapiens GN=PEPD PE=1 SV=3	P12955|PEPD_HUMAN	0.385376	1.92353	-0.641581	1.53292	1.94752	1.09748	0.970195	0.322469
Nuclear transport factor 2 OS=Homo sapiens GN=NUTF2 PE=1 SV=1	P61970|NTF2_HUMAN	-0.641581	2.2211	2.0757	-0.641581	0.949273	2.10104	-0.415496	0.751788
Endoplasmic reticulum resident protein 44 OS=Homo sapiens GN=ERP44 PE=1 SV=1	Q9BS26|ERP44_HUMAN	0.385376	1.54784	1.72229	3.24843	1.36457	2.41692	1.1248	0.181979
NHP2 non-histone chromosome protein 2-like 1 (S. cerevisiae) OS=Homo sapiens GN=NHP2L1 PE=4 SV=1	B1AHD1|B1AHD1_HUMAN (+1)	-0.641581	0.678162	2.0757	-0.641581	1.94927	1.6783	0.291235	0.810407
Isoform 2 of DAZ-associated protein 1 OS=Homo sapiens GN=DAZAP1	Q96EP5-2|DAZP1_HUMAN (+1)	0.346531	-0.45178	2.0757	2.53292	0.945758	1.07786	0.862025	0.400369
N-alpha-acetyltransferase 15, NatA auxiliary subunit OS=Homo sapiens GN=NAA15 PE=1 SV=1	Q9BXJ9|NAA15_HUMAN	1.36608	1.22107	2.0757	0.522257	0.952781	0.123931	-1.0213	0.0461788
Leucine-rich repeat flightless-interacting protein 1 OS=Homo sapiens GN=LRRFIP1 PE=1 SV=2	Q32MZ4|LRRF1_HUMAN	1.94482	1.92323	-0.641581	-0.641581	1.36547	1.67356	-0.27634	0.818253
TAP binding protein (Tapasin) OS=Homo sapiens GN=TAPBP PE=4 SV=1	A2AB90|A2AB90_HUMAN (+4)	-0.641581	1.61466	1.96602	0.522257	1.94927	1.69604	0.409488	0.688186
SEC11-like 1 (S. cerevisiae), isoform CRA_a OS=Homo sapiens GN=SEC11A PE=4 SV=1	H0YK72|H0YK72_HUMAN (+3)	1.93199	-0.641581	2.18574	2.19008	0.367259	1.69131	0.257501	0.821521
Lon protease homolog, mitochondrial OS=Homo sapiens GN=LONP1 PE=1 SV=2	P36776|LONM_HUMAN (+1)	-0.641581	1.92292	-0.641581	2.37701	0.367259	-0.641581	0.487644	0.712479
COP9 signalosome complex subunit 1 OS=Homo sapiens GN=GPS1 PE=1 SV=4	Q13098|CSN1_HUMAN	1.9578	1.22107	-0.126833	2.72456	-0.641581	1.6783	0.236412	0.851252
Ran GTPase-activating protein 1 OS=Homo sapiens GN=RANGAP1 PE=1 SV=1	P46060|RAGP1_HUMAN	0.385376	1.30445	0.0353424	3.01203	-0.634576	2.0877	0.913329	0.498911
Uncharacterized protein OS=Homo sapiens GN=HADH PE=4 SV=1	E9PF18|E9PF18_HUMAN (+3)	-0.641581	0.54745	-0.126833	1.63501	2.53346	0.0705267	1.48666	0.163408
40S ribosomal protein S23 OS=Homo sapiens GN=RPS23 PE=1 SV=3	P62266|RS23_HUMAN	-0.641581	1.54745	1.18574	-0.641581	2.53384	1.67356	0.491401	0.697083
Cullin 2 OS=Homo sapiens GN=CUL2 PE=2 SV=1	Q5T2B7|Q5T2B7_HUMAN	-0.641581	-0.641581	-0.641581	4.08559	1.6867	-0.641581	2.35182	0.226965
Interleukin-13 receptor subunit alpha-2 OS=Homo sapiens GN=IL13RA2 PE=1 SV=1	Q14627|I13R2_HUMAN	-0.641581	-0.641581	-0.641581	2.11433	1.36457	2.68482	2.69616	0.0195181
Polyadenylate-binding protein 2 OS=Homo sapiens GN=PABPN1 PE=1 SV=3	Q86U42|PABP2_HUMAN (+1)	1.94482	1.22107	-0.126833	2.72918	1.36283	1.6783	0.910418	0.291117
EH domain-containing protein 4 OS=Homo sapiens GN=EHD4 PE=1 SV=1	Q9H223|EHD4_HUMAN	2.68428	2.2211	3.0757	1.90192	-0.641581	0.0705267	-2.21674	0.0878133
SRA stem-loop-interacting RNA-binding protein, mitochondrial OS=Homo sapiens GN=SLIRP PE=4 SV=1	J3KMY7|J3KMY7_HUMAN (+1)	1.38543	-0.45336	1.18574	3.48465	0.361881	-0.641581	0.362381	0.809712
Hemoglobin subunit alpha OS=Homo sapiens GN=HBA1 PE=1 SV=2	P69905|HBA_HUMAN	-0.641581	2.17757	2.62204	-0.641581	2.17233	-0.641581	-1.08962	0.476357
Isoform 2 of Aminoacyl tRNA synthase complex-interacting multifunctional protein 1 OS=Homo sapiens GN=AIMP1	Q12904-2|AIMP1_HUMAN (+1)	2.36628	-0.45178	1.72229	3.05318	-0.630952	1.10461	-0.0366525	0.9799
Ribosome biogenesis protein BOP1 OS=Homo sapiens GN=BOP1 PE=1 SV=2	Q14137|BOP1_HUMAN (+1)	0.346531	0.54745	1.58068	3.5612	-0.634576	-0.641581	-0.0632037	0.968754
Tensin-3 OS=Homo sapiens GN=TNS3 PE=1 SV=2	Q68CZ2|TENS3_HUMAN	2.68444	-0.641581	-0.641581	3.24519	-0.641581	1.69604	0.966125	0.574599
Isoform 2 of ATP synthase-coupling factor 6, mitochondrial OS=Homo sapiens GN=ATP5J	P18859-2|ATP5J_HUMAN (+1)	1.94482	1.22107	2.0757	2.72918	0.950468	1.10461	-0.152447	0.824693
Uncharacterized protein OS=Homo sapiens GN=WDR77 PE=2 SV=1	B4DP38|B4DP38_HUMAN (+1)	2.35674	-0.641581	0.956577	2.72918	-0.630952	1.6783	0.368265	0.793905
Regulation of nuclear pre-mRNA domain-containing protein 1B OS=Homo sapiens GN=RPRD1B PE=1 SV=1	Q9NQG5|RPR1B_HUMAN	2.94482	1.22107	-0.641581	2.19008	-0.641581	-0.641581	-0.872466	0.567517
Replication factor C subunit 3 OS=Homo sapiens GN=RFC3 PE=1 SV=2	P40938|RFC3_HUMAN (+1)	1.93199	-0.641581	-0.641581	2.72918	-0.641581	1.69131	1.04336	0.472871
Metallothionein-2 OS=Homo sapiens GN=MT2A PE=1 SV=1	P02795|MT2_HUMAN	0.385376	1.61466	2.62204	2.11433	2.36326	2.09748	0.650995	0.420406
Small ubiquitin-related modifier 2 OS=Homo sapiens GN=SUMO2 PE=1 SV=2	P61956|SUMO2_HUMAN (+3)	-0.641581	1.61466	2.45035	-0.641581	1.94927	1.09748	-0.339422	0.791379
Omega-amidase NIT2 OS=Homo sapiens GN=NIT2 PE=1 SV=1	Q9NQR4|NIT2_HUMAN	2.35654	-0.641581	0.0709388	3.72923	0.952781	1.10461	1.33357	0.35521
Isoform 2 of Poly(U)-binding-splicing factor PUF60 OS=Homo sapiens GN=PUF60	Q9UHX1-2|PUF60_HUMAN (+5)	-0.641581	0.678883	1.18574	-0.641581	2.36505	1.09748	0.532634	0.636522
Trans-2,3-enoyl-CoA reductase OS=Homo sapiens GN=TECR PE=1 SV=1	Q9NZ01|TECR_HUMAN	1.95754	-0.45336	-0.641581	-0.641581	0.369048	1.6783	0.181054	0.874547
Actin-related protein 2/3 complex subunit 1B OS=Homo sapiens GN=ARPC1B PE=1 SV=3	O15143|ARC1B_HUMAN	0.385376	2.22135	-0.641581	-0.641581	1.94927	1.09748	0.146674	0.903251
Uncharacterized protein OS=Homo sapiens GN=SAFB PE=2 SV=1	B7Z2F6|B7Z2F6_HUMAN (+2)	-0.641581	-0.201294	-0.641581	-0.641581	1.68316	0.0705267	0.86552	0.334498
Annexin A8 OS=Homo sapiens GN=ANXA8 PE=1 SV=3	P13928|ANXA8_HUMAN (+1)	-0.641581	-0.641581	-0.641581	0.543496	2.53264	2.40909	2.46999	0.0616536
2-oxoglutarate dehydrogenase, mitochondrial OS=Homo sapiens GN=OGDH PE=1 SV=3	Q02218|ODO1_HUMAN	0.347325	1.54701	-0.126833	1.64483	2.36418	-0.641581	0.533309	0.640481
Eukaryotic translation initiation factor 3 subunit K OS=Homo sapiens GN=EIF3K PE=1 SV=1	Q9UBQ5|EIF3K_HUMAN	-0.641581	1.22058	2.47884	0.522257	2.17082	0.123931	-0.0802762	0.945832
F-box only protein 2 OS=Homo sapiens GN=FBXO2 PE=1 SV=2	Q9UK22|FBX2_HUMAN	2.35674	2.46809	2.35932	0.522257	-0.641581	-0.641581	-2.64835	0.0200242
Inosine-5'-monophosphate dehydrogenase 2 OS=Homo sapiens GN=IMPDH2 PE=1 SV=2	P12268|IMDH2_HUMAN	1.36648	1.92323	-0.641581	-0.641581	1.36283	0.123931	-0.600979	0.57289
Splicing factor U2AF 35 kDa subunit OS=Homo sapiens GN=U2AF1 PE=1 SV=3	Q01081|U2AF1_HUMAN	2.68444	1.13212	0.0353424	1.52226	-0.634576	1.6783	-0.428639	0.709523
40S ribosomal protein S29 OS=Homo sapiens GN=RPS29 PE=1 SV=2	P62273|RS29_HUMAN	-0.641581	1.22107	2.0757	-0.641581	1.94927	0.123931	-0.407857	0.732146
Integrin alpha-1 OS=Homo sapiens GN=ITGA1 PE=1 SV=2	P56199|ITA1_HUMAN	-0.641581	-0.641581	-0.641581	-0.641581	1.68742	1.09748	1.35602	0.191956
Huntingtin-interacting protein K OS=Homo sapiens GN=HYPK PE=1 SV=2	Q9NX55|HYPK_HUMAN	2.36628	0.54745	0.0709388	3.05318	-0.641581	1.6783	0.368409	0.790825
3-hydroxyacyl-CoA dehydratase 3 OS=Homo sapiens GN=PTPLAD1 PE=1 SV=2	Q9P035|HACD3_HUMAN	1.94482	-0.641581	3.0757	2.72918	0.363788	0.0850167	-0.400319	0.787637
ATP synthase subunit b, mitochondrial OS=Homo sapiens GN=ATP5F1 PE=1 SV=2	P24539|AT5F1_HUMAN	0.385376	1.67852	-0.126833	0.543496	1.68388	-0.641581	-0.117092	0.898554
Ribosome maturation protein SBDS OS=Homo sapiens GN=SBDS PE=1 SV=4	Q9Y3A5|SBDS_HUMAN	2.35674	-0.641581	-0.126833	2.72918	-0.634576	1.6783	0.728194	0.620351
Uncharacterized protein OS=Homo sapiens GN=BZW2 PE=4 SV=1	E7ETZ4|E7ETZ4_HUMAN (+1)	1.94482	1.54745	1.58068	1.53292	1.94987	1.07786	-0.170767	0.588277
Uncharacterized protein OS=Homo sapiens GN=ACP1 PE=4 SV=1	B5MCC7|B5MCC7_HUMAN (+2)	1.94482	1.92353	0.0353424	2.19008	-0.641581	2.0877	-0.0891654	0.940993
Isocitrate dehydrogenase [NADP] OS=Homo sapiens GN=IDH2 PE=2 SV=1	B4DFL2|B4DFL2_HUMAN (+1)	2.36628	2.2211	1.51425	1.53292	0.953973	1.07786	-0.845629	0.0643604
Transcription elongation factor A protein 1 OS=Homo sapiens GN=TCEA1 PE=1 SV=2	P23193|TCEA1_HUMAN	-0.641581	-0.641581	-0.641581	-0.641581	-0.641581	-0.641581	0	1
Uncharacterized protein OS=Homo sapiens GN=TRA2A PE=2 SV=1	B4DQI6|B4DQI6_HUMAN (+2)	1.34727	-0.45178	-0.641581	4.3427	0.358396	-0.641581	1.26853	0.503945
Thymidine phosphorylase OS=Homo sapiens GN=TYMP PE=1 SV=2	P19971|TYPH_HUMAN	0.385376	-0.45336	1.18574	2.72918	1.68814	1.6783	1.65929	0.0525574
DnaJ homolog subfamily A member 1 OS=Homo sapiens GN=DNAJA1 PE=1 SV=2	P31689|DNJA1_HUMAN	-0.641581	1.61429	0.0353424	-0.641581	2.8233	-0.641581	0.177364	0.902172
Flap endonuclease 1 OS=Homo sapiens GN=FEN1 PE=1 SV=1	P39748|FEN1_HUMAN	0.385376	0.54745	2.88871	0.543496	2.17386	-0.641581	-0.581921	0.639178
Isoform 2 of Carnitine O-palmitoyltransferase 1, liver isoform OS=Homo sapiens GN=CPT1A	P50416-2|CPT1A_HUMAN (+1)	2.94482	1.92353	2.67385	-0.641581	-0.641581	-0.641581	-3.15565	0.00923982
Tyrosine-protein phosphatase non-receptor type 11 OS=Homo sapiens GN=PTPN11 PE=1 SV=2	Q06124|PTN11_HUMAN (+1)	-0.641581	2.17782	-0.126833	1.90192	0.952781	1.09748	0.847589	0.436296
Aminoacyl tRNA synthase complex-interacting multifunctional protein 2 OS=Homo sapiens GN=AIMP2 PE=1 SV=2	Q13155|AIMP2_HUMAN	-0.641581	2.02503	0.0353424	-0.641581	1.94927	-0.641581	-0.250893	0.841734
Poly [ADP-ribose] polymerase 1 OS=Homo sapiens GN=PARP1 PE=1 SV=4	P09874|PARP1_HUMAN	-0.641581	-0.641581	1.18574	-0.641581	1.68603	-0.641581	0.166763	0.874391
E3 ubiquitin/ISG15 ligase TRIM25 OS=Homo sapiens GN=TRIM25 PE=1 SV=2	Q14258|TRI25_HUMAN	-0.641581	1.61429	1.58068	-0.641581	1.94927	0.123931	-0.373919	0.744681
HLA-B associated transcript 3 OS=Homo sapiens GN=BAT3 PE=4 SV=1	B0UX83|B0UX83_HUMAN (+5)	1.36608	1.22107	2.39668	2.72918	-0.641581	-0.641581	-1.17927	0.407548
Mitochondrial import receptor subunit TOM70 OS=Homo sapiens GN=TOMM70A PE=1 SV=1	O94826|TOM70_HUMAN	0.346531	1.22163	0.956577	-0.641581	1.36547	0.123931	-0.558973	0.451617
Proteasome subunit beta type-4 OS=Homo sapiens GN=PSMB4 PE=1 SV=4	P28070|PSB4_HUMAN	-0.641581	1.22107	-0.641581	-0.641581	2.17233	2.0877	1.22685	0.340451
Flavin reductase (NADPH) OS=Homo sapiens GN=BLVRB PE=1 SV=3	P30043|BLVRB_HUMAN	2.36628	-0.641581	0.0353424	3.72923	-0.641581	1.6783	1.00197	0.558159
Protein FAM98B OS=Homo sapiens GN=FAM98B PE=1 SV=1	Q52LJ0|FA98B_HUMAN (+1)	0.347325	1.61429	-0.641581	2.72918	-0.641581	2.0877	0.951757	0.487115
Isoform 2 of 14 kDa phosphohistidine phosphatase OS=Homo sapiens GN=PHPT1	Q9NRX4-2|PHP14_HUMAN (+1)	0.385376	1.22107	-0.126833	1.52226	1.68388	2.41692	1.38115	0.0513851
Histone deacetylase 1 OS=Homo sapiens GN=HDAC1 PE=1 SV=1	Q13547|HDAC1_HUMAN	-0.641581	1.61466	-0.641581	-0.641581	2.17031	-0.641581	0.185216	0.885308
Aconitase 2, mitochondrial OS=Homo sapiens GN=ACO2 PE=4 SV=1	A2A274|A2A274_HUMAN (+1)	1.36648	-0.641581	-0.641581	3.28657	1.36547	-0.641581	1.30905	0.38846
Far upstream element-binding protein 3 OS=Homo sapiens GN=FUBP3 PE=1 SV=2	Q96I24|FUBP3_HUMAN	1.94482	-0.641581	2.01486	2.58484	0.953973	0.0705267	0.0970823	0.936501
Uncharacterized protein (Fragment) OS=Homo sapiens PE=4 SV=1	H0YHG0|H0YHG0_HUMAN (+2)	-0.641581	1.61429	-0.641581	-0.641581	1.94927	1.07786	0.684809	0.556973
Ladinin-1 OS=Homo sapiens GN=LAD1 PE=1 SV=2	O00515|LAD1_HUMAN	0.347325	-0.641581	-0.641581	3.01203	-0.630952	1.0706	1.4625	0.297338
Phosphoenolpyruvate carboxykinase [GTP], mitochondrial OS=Homo sapiens GN=PCK2 PE=1 SV=3	Q16822|PCKGM_HUMAN	1.9578	2.17757	-0.641581	2.11433	-0.641581	-0.641581	-0.887539	0.529201
Pachytene checkpoint protein 2 homolog OS=Homo sapiens GN=TRIP13 PE=1 SV=2	Q15645|PCH2_HUMAN	-0.641581	-0.45178	-0.641581	0.543496	1.68742	1.07786	1.68124	0.0326634
Uncharacterized protein OS=Homo sapiens GN=SLC25A10 PE=2 SV=1	B4DLN1|B4DLN1_HUMAN (+1)	1.36608	-0.641581	2.0757	-0.641581	1.68603	1.6783	-0.0258203	0.982767
Transcription elongation factor B (SIII), polypeptide 2 (18kDa, elongin B), isoform CRA_b OS=Homo sapiens GN=TCEB2 PE=4 SV=1	B8ZZU8|B8ZZU8_HUMAN (+2)	-0.641581	1.92323	-0.641581	-0.641581	2.17031	1.09748	0.662047	0.605963
Isoform 2 of C-Jun-amino-terminal kinase-interacting protein 4 OS=Homo sapiens GN=SPAG9	O60271-2|JIP4_HUMAN (+2)	1.36648	1.13212	1.18574	1.63501	-0.641581	1.66038	-0.343507	0.697226
Isoform 2 of Nuclear pore complex protein Nup155 OS=Homo sapiens GN=NUP155	O75694-2|NU155_HUMAN (+1)	-0.641581	0.54745	-0.126833	0.543496	1.68742	0.0850167	0.845632	0.230353
CD82 antigen OS=Homo sapiens GN=CD82 PE=1 SV=1	P27701|CD82_HUMAN	-0.641581	-0.641581	0.0709388	3.72923	1.36373	-0.641581	1.88787	0.271781
Uncharacterized protein OS=Homo sapiens GN=NUCB2 PE=4 SV=1	E9PKG6|E9PKG6_HUMAN (+2)	1.34687	1.22107	-0.641581	0.543496	1.68527	1.09748	0.466625	0.564591
Isochorismatase domain-containing protein 2, mitochondrial (Fragment) OS=Homo sapiens GN=ISOC2 PE=4 SV=1	K7EKW4|K7EKW4_HUMAN (+1)	1.36648	1.22058	-0.126833	2.72918	0.945758	1.6783	0.964339	0.242368
Erlin-1 OS=Homo sapiens GN=ERLIN1 PE=1 SV=1	O75477|ERLN1_HUMAN	2.35654	-0.641581	-0.641581	3.01584	0.361881	0.0850167	0.796453	0.59181
Uncharacterized protein OS=Homo sapiens GN=ERLIN2 PE=4 SV=1	E5RHW4|E5RHW4_HUMAN (+1)	-0.641581	-0.641581	-0.641581	-0.641581	-0.641581	-0.641581	0	1
Insulin-like growth factor 2 mRNA-binding protein 3 OS=Homo sapiens GN=IGF2BP3 PE=1 SV=2	O00425|IF2B3_HUMAN	1.36648	2.39347	1.18574	-0.641581	1.68742	-0.641581	-1.51381	0.181039
Regulator of chromosome condensation OS=Homo sapiens GN=RCC1 PE=1 SV=1	P18754|RCC1_HUMAN	0.346531	-0.45336	-0.641581	2.72918	1.94752	0.123931	1.84968	0.125468
D-dopachrome decarboxylase OS=Homo sapiens GN=DDT PE=1 SV=3	P30046|DOPD_HUMAN	-0.641581	1.22107	-0.641581	-0.641581	1.68527	1.67356	0.926444	0.40552
TAR DNA binding protein OS=Homo sapiens GN=TARDBP PE=4 SV=1	B1AKP7|B1AKP7_HUMAN (+3)	-0.641581	1.92292	-0.641581	1.52226	0.949273	-0.641581	0.39673	0.731444
Protein-arginine deiminase type-2 OS=Homo sapiens GN=PADI2 PE=1 SV=2	Q9Y2J8|PADI2_HUMAN	-0.641581	1.8692	0.0709388	-0.641581	-0.641581	-0.641581	-1.07443	0.286963
6-phosphofructokinase, liver type OS=Homo sapiens GN=PFKL PE=1 SV=6	P17858|K6PL_HUMAN	2.94482	1.67888	1.95654	4.19148	2.36418	2.10104	0.692155	0.426084
Uncharacterized protein OS=Homo sapiens GN=CHCHD3 PE=4 SV=1	C9JRZ6|C9JRZ6_HUMAN (+1)	1.36608	0.678883	-0.641581	0.522257	1.6867	1.09748	0.634349	0.415128
Prefoldin subunit 2 OS=Homo sapiens GN=PFDN2 PE=1 SV=1	Q9UHV9|PFD2_HUMAN	-0.641581	2.2211	-0.641581	-0.641581	1.94927	1.6783	0.682683	0.617198
N-acetylserotonin O-methyltransferase-like protein OS=Homo sapiens GN=ASMTL PE=1 SV=3	O95671|ASML_HUMAN	0.346531	-0.641581	-0.126833	2.37701	1.68742	1.10461	1.86364	0.0180831
Interferon-induced, double-stranded RNA-activated protein kinase OS=Homo sapiens GN=EIF2AK2 PE=1 SV=2	P19525|E2AK2_HUMAN	-0.641581	1.22107	0.0353424	-0.641581	2.17233	-0.641581	0.0914437	0.937789
Chloride intracellular channel protein 4 OS=Homo sapiens GN=CLIC4 PE=1 SV=4	Q9Y696|CLIC4_HUMAN	-0.641581	-0.201294	-0.641581	1.53292	1.68527	1.6783	2.12698	0.00222162
Niban-like protein 1 OS=Homo sapiens GN=FAM129B PE=1 SV=3	Q96TA1|NIBL1_HUMAN	0.347325	0.678162	-0.641581	2.72918	0.945758	0.0705267	1.12052	0.292252
ERO1-like protein alpha OS=Homo sapiens GN=ERO1L PE=1 SV=2	Q96HE7|ERO1A_HUMAN	0.347325	1.30445	-0.641581	2.43477	1.36283	0.123931	0.970448	0.330087
Luc7-like protein 3 OS=Homo sapiens GN=LUC7L3 PE=1 SV=2	O95232|LC7L3_HUMAN	-0.641581	0.54745	2.45035	-0.641581	0.367259	-0.641581	-1.09071	0.351911
Ubiquitin-like protein ISG15 OS=Homo sapiens GN=ISG15 PE=1 SV=5	P05161|ISG15_HUMAN	1.34687	1.61466	2.88871	1.90192	-0.630952	-0.641581	-1.74029	0.166498
Importin-9 OS=Homo sapiens GN=IPO9 PE=1 SV=3	Q96P70|IPO9_HUMAN	1.34687	1.22058	-0.641581	2.72918	-0.634576	0.0850167	0.0845851	0.948128
RNA polymerase II subunit A C-terminal domain phosphatase SSU72 OS=Homo sapiens GN=SSU72 PE=1 SV=1	Q9NP77|SSU72_HUMAN	1.95754	-0.641581	0.0709388	2.19008	0.949273	2.0877	1.28005	0.238645
Guanine nucleotide-binding protein G(I)/G(S)/G(O) subunit gamma-12 OS=Homo sapiens GN=GNG12 PE=1 SV=3	Q9UBI6|GBG12_HUMAN	-0.641581	1.22058	-0.641581	0.543496	0.361881	1.09748	0.688479	0.386473
Neural cell adhesion molecule L1 OS=Homo sapiens GN=L1CAM PE=1 SV=2	P32004|L1CAM_HUMAN	0.347325	1.92323	2.0757	-0.641581	-0.641581	-0.641581	-2.09033	0.0632934
CUB domain-containing protein 1 OS=Homo sapiens GN=CDCP1 PE=1 SV=3	Q9H5V8|CDCP1_HUMAN	-0.641581	-0.641581	-0.641581	2.73379	0.369048	-0.641581	1.462	0.281307
26S proteasome non-ATPase regulatory subunit 4 OS=Homo sapiens GN=PSMD4 PE=1 SV=1	P55036|PSMD4_HUMAN (+2)	1.36608	0.678162	0.0353424	-0.641581	1.36457	1.6783	0.107233	0.904369
Protein ERGIC-53 OS=Homo sapiens GN=LMAN1 PE=1 SV=2	P49257|LMAN1_HUMAN	1.94456	-0.201294	-0.641581	1.53292	-0.641581	0.0705267	-0.0466074	0.965965
Pyrroline-5-carboxylate reductase OS=Homo sapiens GN=PYCR1 PE=2 SV=1	B4DMU0|B4DMU0_HUMAN (+2)	1.38543	1.22107	-0.126833	3.01203	0.363788	-0.641581	0.0848559	0.948039
Isoform 2 of Basigin OS=Homo sapiens GN=BSG	P35613-2|BASI_HUMAN	-0.641581	1.54784	-0.641581	-0.641581	2.68634	2.10104	1.29371	0.367945
Hexokinase-1 OS=Homo sapiens GN=HK1 PE=1 SV=3	P19367|HXK1_HUMAN	-0.641581	-0.641581	-0.641581	3.56377	-0.641581	-0.641581	1.40178	0.42265
Coiled-coil-helix-coiled-coil-helix domain-containing protein 2, mitochondrial OS=Homo sapiens GN=CHCHD2 PE=1 SV=1	Q9Y6H1|CHCH2_HUMAN	-0.641581	1.92353	-0.641581	-0.641581	2.3637	-0.641581	0.146725	0.916788
Astrocytic phosphoprotein PEA-15 OS=Homo sapiens GN=PEA15 PE=1 SV=2	Q15121|PEA15_HUMAN	0.385376	1.92323	1.09781	-0.641581	0.363788	-0.641581	-1.44193	0.0651954
Ubiquitin carboxyl-terminal hydrolase 14 OS=Homo sapiens GN=USP14 PE=1 SV=3	P54578|UBP14_HUMAN	-0.641581	1.92323	-0.126833	-0.641581	0.945758	0.123931	-0.242235	0.805712
Protein transport protein Sec61 subunit beta OS=Homo sapiens GN=SEC61B PE=1 SV=2	P60468|SC61B_HUMAN	-0.641581	-0.45336	0.0709388	1.04789	1.68527	0.0705267	1.27589	0.0960929
Uncharacterized protein OS=Homo sapiens GN=STRAP PE=2 SV=1	B4DNJ6|B4DNJ6_HUMAN (+1)	-0.641581	0.54745	1.72229	-0.641581	1.68742	1.07786	0.165179	0.873781
Ewing sarcoma breakpoint region 1 OS=Homo sapiens GN=EWSR1 PE=4 SV=1	B0QYK0|B0QYK0_HUMAN (+1)	0.385376	1.61466	-0.641581	-0.641581	0.949273	2.67832	0.542518	0.667297
Uncharacterized protein OS=Homo sapiens GN=SEC24C PE=4 SV=2	E7EP00|E7EP00_HUMAN (+2)	1.34687	1.97534	1.67387	-0.641581	-0.641581	0.123931	-2.05177	0.00398103
A-kinase anchor protein 8 OS=Homo sapiens GN=AKAP8 PE=1 SV=1	O43823|AKAP8_HUMAN	1.94482	1.30492	2.35932	0.543496	-0.641581	0.123931	-1.86107	0.0163521
Isoform 2 of HD domain-containing protein 2 OS=Homo sapiens GN=HDDC2	Q7Z4H3-2|HDDC2_HUMAN (+1)	2.67645	-0.641581	2.0757	2.37701	-0.641581	-0.641581	-1.00557	0.521618
Importin-4 OS=Homo sapiens GN=IPO4 PE=1 SV=2	Q8TEX9|IPO4_HUMAN	1.94482	0.678162	-0.641581	1.80888	0.946955	0.0850167	0.286483	0.767732
Condensin complex subunit 3 OS=Homo sapiens GN=NCAPG PE=1 SV=1	Q9BPX3|CND3_HUMAN	0.385376	-0.641581	-0.641581	1.53292	0.952781	0.0705267	1.15134	0.105716
Mitochondrial import receptor subunit TOM22 homolog OS=Homo sapiens GN=TOMM22 PE=1 SV=3	Q9NS69|TOM22_HUMAN	0.385376	0.54745	-0.641581	1.53292	1.68814	1.6783	1.53603	0.0516943
Isoform 2 of Opioid growth factor receptor OS=Homo sapiens GN=OGFR	Q9NZT2-2|OGFR_HUMAN (+1)	0.347325	-0.45336	-0.641581	3.01584	0.948077	1.07786	1.9298	0.0846208
Mitochondrial fission 1 protein OS=Homo sapiens GN=FIS1 PE=1 SV=2	Q9Y3D6|FIS1_HUMAN	1.34687	-0.45178	2.39668	-0.641581	0.949273	0.0705267	-0.971184	0.37948
Synaptobrevin homolog YKT6 OS=Homo sapiens GN=YKT6 PE=1 SV=1	O15498|YKT6_HUMAN	0.385376	0.678883	0.0353424	-0.641581	1.36283	1.68307	0.434907	0.614963
Procollagen-lysine,2-oxoglutarate 5-dioxygenase 3 OS=Homo sapiens GN=PLOD3 PE=1 SV=1	O60568|PLOD3_HUMAN	-0.641581	-0.641581	-0.641581	3.01584	-0.641581	1.10461	1.8012	0.230234
Procollagen galactosyltransferase 1 OS=Homo sapiens GN=GLT25D1 PE=1 SV=1	Q8NBJ5|GT251_HUMAN	-0.641581	-0.641581	-0.641581	1.53292	1.36547	1.10461	1.97591	0.00395414
Leucine-rich repeat-containing protein 59 OS=Homo sapiens GN=LRRC59 PE=1 SV=1	Q96AG4|LRC59_HUMAN	0.385376	-0.201294	0.0353424	0.522257	1.68527	-0.641581	0.44884	0.576906
RNA-binding protein 25 OS=Homo sapiens GN=RBM25 PE=1 SV=3	P49756|RBM25_HUMAN	-0.641581	-0.641581	-0.641581	2.72456	0.365469	1.09748	2.03742	0.0998556
Carboxymethylenebutenolidase homolog OS=Homo sapiens GN=CMBL PE=1 SV=1	Q96DG6|CMBL_HUMAN	1.36648	-0.201294	-0.641581	1.52226	-0.641581	0.0850167	0.147364	0.875239
Electron transfer flavoprotein subunit alpha, mitochondrial OS=Homo sapiens GN=ETFA PE=1 SV=1	P13804|ETFA_HUMAN	-0.641581	3.07984	1.18574	-0.641581	-0.630952	-0.641581	-1.84604	0.22788
Malic enzyme OS=Homo sapiens GN=ME1 PE=2 SV=1	B4DZ70|B4DZ70_HUMAN (+1)	0.347325	2.50358	2.0757	-0.641581	-0.641581	-0.641581	-2.28378	0.0741485
Signal recognition particle receptor subunit beta OS=Homo sapiens GN=SRPRB PE=1 SV=3	Q9Y5M8|SRPRB_HUMAN	-0.641581	1.61466	-0.641581	2.19676	1.68814	0.0705267	1.20798	0.290213
Transgelin OS=Homo sapiens GN=TAGLN PE=1 SV=4	Q01995|TAGL_HUMAN	0.346531	2.43103	-0.126833	-0.641581	-0.641581	-0.641581	-1.52516	0.191754
Mesencephalic astrocyte-derived neurotrophic factor OS=Homo sapiens GN=MANF PE=1 SV=3	P55145|MANF_HUMAN	-0.641581	0.54745	-0.641581	-0.641581	1.94871	-0.641581	0.467088	0.658828
Acylamino-acid-releasing enzyme OS=Homo sapiens GN=APEH PE=1 SV=4	P13798|ACPH_HUMAN (+1)	1.36608	1.30445	-0.641581	2.37701	-0.641581	1.07786	0.261445	0.823845
Hematological and neurological-expressed 1-like protein (Fragment) OS=Homo sapiens GN=HN1L PE=2 SV=1	H3BMV3|H3BMV3_HUMAN	-0.641581	1.97534	1.63227	-0.641581	1.36547	-0.641581	-0.961239	0.417398
ADP-ribosylation factor 6 OS=Homo sapiens GN=ARF6 PE=1 SV=2	P62330|ARF6_HUMAN	1.94482	1.92323	1.72229	-0.641581	0.948077	-0.641581	-1.97514	0.0626197
dCTP pyrophosphatase 1 OS=Homo sapiens GN=DCTPP1 PE=1 SV=1	Q9H773|DCTP1_HUMAN	0.385376	-0.201294	-0.641581	2.72918	1.68527	1.07786	1.98327	0.0334584
Costars family protein C6orf115 OS=Homo sapiens GN=C6orf115 PE=1 SV=1	Q9P1F3|CF115_HUMAN	-0.641581	-0.641581	-0.641581	-0.641581	-0.641581	-0.641581	0	1
Phosphoacetylglucosamine mutase OS=Homo sapiens GN=PGM3 PE=1 SV=1	O95394|AGM1_HUMAN (+2)	1.94456	-0.45336	-0.641581	2.19676	-0.641581	1.07786	0.594475	0.638771
Actin-related protein 2/3 complex subunit 3 OS=Homo sapiens GN=ARPC3 PE=1 SV=3	O15145|ARPC3_HUMAN	1.34647	-0.45178	-0.126833	0.522257	-0.630952	-0.641581	-0.506046	0.499572
tRNA-splicing ligase RtcB homolog OS=Homo sapiens GN=C22orf28 PE=1 SV=1	Q9Y3I0|RTCB_HUMAN	-0.641581	-0.45178	0.0353424	-0.641581	2.17031	-0.641581	0.648389	0.563377
Protein phosphatase 1G OS=Homo sapiens GN=PPM1G PE=1 SV=1	O15355|PPM1G_HUMAN	-0.641581	0.54666	-0.641581	-0.641581	2.53384	-0.641581	0.662393	0.60559
Isoform 2 of Mitochondrial import inner membrane translocase subunit TIM50 OS=Homo sapiens GN=TIMM50	Q3ZCQ8-2|TIM50_HUMAN	-0.641581	-0.45178	0.0709388	-0.641581	1.94752	-0.641581	0.562259	0.585509
Cytochrome c oxidase subunit 5A, mitochondrial OS=Homo sapiens GN=COX5A PE=1 SV=2	P20674|COX5A_HUMAN	-0.641581	2.2211	-0.641581	-0.641581	0.367259	-0.641581	-0.617948	0.592523
Glutamate-rich WD repeat-containing protein 1 OS=Homo sapiens GN=GRWD1 PE=1 SV=1	Q9BQ67|GRWD1_HUMAN	-0.641581	-0.641581	-0.641581	2.72918	1.36457	0.123931	2.04748	0.11266
Chromobox homolog 5 (HP1 alpha homolog, Drosophila), isoform CRA_a OS=Homo sapiens GN=CBX5 PE=4 SV=1	G3V1X9|G3V1X9_HUMAN (+1)	-0.641581	1.54745	-0.641581	-0.641581	2.36505	0.0850167	0.514732	0.681945
Protein NipSnap homolog 1 OS=Homo sapiens GN=NIPSNAP1 PE=1 SV=1	Q9BPW8|NIPS1_HUMAN	0.346531	-0.45336	0.956577	1.53292	0.945758	-0.641581	0.329114	0.6939
ATP-dependent RNA helicase DDX18 OS=Homo sapiens GN=DDX18 PE=1 SV=2	Q9NVP1|DDX18_HUMAN	-0.641581	1.54745	-0.641581	-0.641581	-0.641581	-0.641581	-0.729677	0.42265
SWI/SNF complex subunit SMARCC2 OS=Homo sapiens GN=SMARCC2 PE=1 SV=1	Q8TAQ2|SMRC2_HUMAN	0.347325	-0.641581	0.873183	0.739503	-0.641581	2.0877	0.535565	0.593516
Argininosuccinate synthase OS=Homo sapiens GN=ASS1 PE=1 SV=2	P00966|ASSY_HUMAN	-0.641581	-0.641581	-0.641581	2.11433	0.948077	-0.641581	1.44852	0.211409
Mitochondrial-processing peptidase subunit beta OS=Homo sapiens GN=PMPCB PE=1 SV=2	O75439|MPPB_HUMAN (+1)	2.3471	-0.641581	1.03541	3.19008	-0.641581	-0.641581	-0.278005	0.866875
Uncharacterized protein OS=Homo sapiens GN=POR PE=4 SV=1	E7EPN3|E7EPN3_HUMAN (+3)	1.38543	1.22058	-0.641581	0.522257	-0.641581	1.09748	-0.328759	0.712366
Isoform 2 of DnaJ homolog subfamily C member 7 OS=Homo sapiens GN=DNAJC7	Q99615-2|DNJC7_HUMAN (+1)	1.94482	-0.641581	0.873183	-0.641581	-0.634576	-0.641581	-1.36472	0.210534
Isoform 2 of STE20-like serine/threonine-protein kinase OS=Homo sapiens GN=SLK	Q9H2G2-2|SLK_HUMAN (+1)	-0.641581	-0.641581	-0.641581	-0.641581	1.68388	-0.641581	0.775152	0.42265
STE20/SPS1-related proline-alanine-rich protein kinase OS=Homo sapiens GN=STK39 PE=1 SV=3	Q9UEW8|STK39_HUMAN	-0.641581	-0.641581	-0.641581	2.37701	1.36109	-0.641581	1.67376	0.199719
RNA binding protein, autoantigenic (HnRNP-associated with lethal yellow homolog (Mouse)) (Fragment) OS=Homo sapiens GN=RALY PE=2 SV=1	Q5QPL9|Q5QPL9_HUMAN (+2)	0.347325	-0.641581	-0.641581	-0.641581	1.68742	-0.641581	0.446698	0.636813
Ataxin-2-like protein OS=Homo sapiens GN=ATXN2L PE=1 SV=2	Q8WWM7|ATX2L_HUMAN	0.385376	-0.641581	-0.641581	2.5276	-0.641581	1.10461	1.29614	0.291512
Isoform 2 of Cysteine and histidine-rich domain-containing protein 1 OS=Homo sapiens GN=CHORDC1	Q9UHD1-2|CHRD1_HUMAN (+1)	-0.641581	0.54666	-0.641581	-0.641581	0.358396	-0.641581	-0.0627545	0.909521
Isocitrate dehydrogenase [NADP] cytoplasmic OS=Homo sapiens GN=IDH1 PE=1 SV=2	O75874|IDHC_HUMAN	1.94482	1.97534	0.956577	1.53292	0.369048	2.40909	-0.18856	0.798419
Acidic leucine-rich nuclear phosphoprotein 32 family member B OS=Homo sapiens GN=ANP32B PE=1 SV=1	Q92688|AN32B_HUMAN	1.94482	1.22107	2.0757	3.48465	1.68527	2.89747	0.941932	0.211851
Uncharacterized protein OS=Homo sapiens GN=SLC25A11 PE=3 SV=1	F5GY65|F5GY65_HUMAN (+1)	0.385376	1.22107	0.956577	0.543496	1.68527	-0.641581	-0.325281	0.685529
Actin-related protein 2/3 complex subunit 5 OS=Homo sapiens GN=ARPC5 PE=1 SV=3	O15511|ARPC5_HUMAN	-0.641581	1.22107	-0.126833	-0.641581	1.94927	-0.641581	0.0711507	0.948619
Small glutamine-rich tetratricopeptide repeat-containing protein alpha OS=Homo sapiens GN=SGTA PE=1 SV=1	O43765|SGTA_HUMAN	-0.641581	1.22107	-0.126833	-0.641581	1.36457	1.09748	0.455936	0.616135
Nucleoredoxin OS=Homo sapiens GN=NXN PE=1 SV=2	Q6DKJ4|NXN_HUMAN	1.94508	0.54745	2.35932	0.522257	-0.641581	-0.641581	-1.87092	0.055746
HEAT repeat-containing protein 2 OS=Homo sapiens GN=HEATR2 PE=1 SV=4	Q86Y56|HEAT2_HUMAN	0.346531	-0.201294	-0.126833	-0.641581	1.68527	1.09748	0.707586	0.419303
Isoform 2 of UDP-glucose:glycoprotein glucosyltransferase 1 OS=Homo sapiens GN=UGGT1	Q9NYU2-2|UGGG1_HUMAN (+1)	-0.641581	-0.45178	-0.641581	0.543496	1.68603	-0.641581	1.10763	0.240321
Dipeptidyl peptidase 3 OS=Homo sapiens GN=DPP3 PE=1 SV=2	Q9NY33|DPP3_HUMAN	0.346531	1.67852	1.18574	-0.641581	-0.641581	-0.641581	-1.71185	0.0479136
Serpin B6 OS=Homo sapiens GN=SERPINB6 PE=1 SV=3	P35237|SPB6_HUMAN	0.347325	1.61429	0.0709388	-0.641581	1.36194	1.07786	-0.0781121	0.925927
Serine/threonine-protein phosphatase 2A 55 kDa regulatory subunit B alpha isoform OS=Homo sapiens GN=PPP2R2A PE=1 SV=1	P63151|2ABA_HUMAN	-0.641581	-0.641581	-0.641581	-0.641581	-0.641581	-0.641581	0	1
Eukaryotic translation initiation factor 3 subunit H OS=Homo sapiens GN=EIF3H PE=2 SV=1	B3KS98|B3KS98_HUMAN (+1)	-0.641581	-0.45336	-0.641581	-0.641581	2.3655	-0.641581	0.939619	0.447597
Uncharacterized protein OS=Homo sapiens GN=AP1G1 PE=2 SV=1	B3KXW5|B3KXW5_HUMAN (+2)	1.94482	-0.641581	-0.126833	3.01961	-0.630952	-0.641581	0.190224	0.90312
Prostaglandin reductase 1 OS=Homo sapiens GN=PTGR1 PE=1 SV=2	Q14914|PTGR1_HUMAN	1.36648	-0.641581	-0.641581	2.90269	-0.641581	-0.641581	0.512072	0.729971
3-ketoacyl-CoA thiolase, mitochondrial OS=Homo sapiens GN=ACAA2 PE=1 SV=2	P42765|THIM_HUMAN	0.346531	1.13212	0.956577	-0.641581	0.358396	-0.641581	-1.12	0.0582634
4-trimethylaminobutyraldehyde dehydrogenase OS=Homo sapiens GN=ALDH9A1 PE=1 SV=3	P49189|AL9A1_HUMAN	-0.641581	1.67816	-0.641581	-0.641581	-0.641581	-0.641581	-0.773248	0.42265
Uncharacterized protein OS=Homo sapiens GN=NPC1 PE=2 SV=1	B4DET3|B4DET3_HUMAN (+1)	0.346531	-0.641581	-0.641581	2.8986	-0.641581	1.6783	1.62398	0.254242
Uncharacterized protein OS=Homo sapiens GN=NUP160 PE=4 SV=1	E9PR16|E9PR16_HUMAN (+2)	1.36648	0.548239	1.18574	-0.641581	-0.634576	0.0850167	-1.43053	0.0144608
Biliverdin reductase A OS=Homo sapiens GN=BLVRA PE=1 SV=2	P53004|BIEA_HUMAN	-0.641581	1.22107	-0.641581	-0.641581	1.36373	-0.641581	0.047553	0.960942
Acidic (Leucine-rich) nuclear phosphoprotein 32 family, member E OS=Homo sapiens GN=ANP32E PE=2 SV=1	Q5TB20|Q5TB20_HUMAN	-0.641581	1.22107	-0.641581	-0.641581	1.95043	-0.641581	0.243119	0.831538
Scavenger mRNA-decapping enzyme DcpS OS=Homo sapiens GN=DCPS PE=1 SV=2	Q96C86|DCPS_HUMAN	1.94508	-0.641581	0.0353424	0.543496	-0.641581	-0.641581	-0.692837	0.484188
Isoform 2 of Malignant T cell-amplified sequence 1 OS=Homo sapiens GN=MCTS1	Q9ULC4-2|MCTS1_HUMAN (+2)	0.347325	-0.45336	-0.641581	0.543496	1.68952	-0.641581	0.779684	0.373859
Leucine-rich repeat-containing protein 47 OS=Homo sapiens GN=LRRC47 PE=1 SV=1	Q8N1G4|LRC47_HUMAN	2.35654	-0.641581	-0.641581	-0.641581	0.367259	-0.641581	-0.663093	0.583154
Eukaryotic translation initiation factor 1 OS=Homo sapiens GN=EIF1 PE=1 SV=1	P41567|EIF1_HUMAN	0.385376	-0.641581	1.16948	-0.641581	1.36283	0.123931	-0.0226955	0.978331
Isoform 2 of 26S proteasome non-ATPase regulatory subunit 5 OS=Homo sapiens GN=PSMD5	Q16401-2|PSMD5_HUMAN	-0.641581	-0.641581	-0.641581	3.01584	-0.634576	0.0850167	1.46367	0.320133
Uncharacterized protein OS=Homo sapiens GN=NEFM PE=3 SV=1	E7EMV2|E7EMV2_HUMAN (+2)	2.68428	-0.641581	-0.641581	2.53292	-0.641581	3.54671	1.34564	0.468579
NEDD8-conjugating enzyme Ubc12 OS=Homo sapiens GN=UBE2M PE=1 SV=1	P61081|UBC12_HUMAN	2.67676	-0.641581	1.51425	2.58484	-0.630952	2.41692	0.273793	0.85727
Glycylpeptide N-tetradecanoyltransferase 1 OS=Homo sapiens GN=NMT1 PE=1 SV=2	P30419|NMT1_HUMAN (+1)	-0.641581	1.22107	-0.641581	-0.641581	1.68742	0.0705267	0.392818	0.693917
26S proteasome non-ATPase regulatory subunit 8 OS=Homo sapiens GN=PSMD8 PE=1 SV=2	P48556|PSMD8_HUMAN	0.346531	-0.641581	-0.641581	1.52226	0.949273	-0.641581	0.922193	0.294502
Signal recognition particle 9 kDa protein OS=Homo sapiens GN=SRP9 PE=1 SV=2	P49458|SRP09_HUMAN	-0.641581	-0.45178	-0.641581	-0.641581	2.17031	-0.641581	0.87403	0.44963
Bystin OS=Homo sapiens GN=BYSL PE=1 SV=3	Q13895|BYST_HUMAN	-0.641581	1.61466	0.0709388	-0.641581	0.949273	-0.641581	-0.459303	0.619482
Ras-related protein Ral-A OS=Homo sapiens GN=RALA PE=1 SV=1	P11233|RALA_HUMAN	1.36608	2.46788	2.0757	-0.641581	2.53424	1.6783	-0.779572	0.50452
DNA topoisomerase 2-alpha OS=Homo sapiens GN=TOP2A PE=1 SV=3	P11388|TOP2A_HUMAN	-0.641581	-0.641581	2.69829	-0.641581	-0.641581	-0.641581	-1.11329	0.42265
Isoform 2 of CCR4-NOT transcription complex subunit 1 OS=Homo sapiens GN=CNOT1	A5YKK6-2|CNOT1_HUMAN (+1)	1.34647	-0.45336	1.18574	0.543496	-0.641581	-0.641581	-0.939507	0.257745
Aflatoxin B1 aldehyde reductase member 2 OS=Homo sapiens GN=AKR7A2 PE=1 SV=3	O43488|ARK72_HUMAN	-0.641581	2.2211	0.0353424	0.522257	-0.630952	-0.641581	-0.788381	0.470474
Vacuolar protein sorting-associated protein 26A OS=Homo sapiens GN=VPS26A PE=1 SV=2	O75436|VP26A_HUMAN	0.346531	0.54745	-0.641581	2.37701	0.951588	-0.641581	0.81154	0.460657
Isoform 2 of ATP synthase subunit d, mitochondrial OS=Homo sapiens GN=ATP5H	O75947-2|ATP5H_HUMAN (+1)	-0.641581	1.92323	-0.641581	-0.641581	1.36283	-0.641581	-0.186797	0.872137
Isoform CNPI of 2',3'-cyclic-nucleotide 3'-phosphodiesterase OS=Homo sapiens GN=CNP	P09543-2|CN37_HUMAN (+1)	0.385376	1.61429	0.956577	-0.641581	0.369048	-0.641581	-1.29012	0.0579885
Sterol 26-hydroxylase, mitochondrial OS=Homo sapiens GN=CYP27A1 PE=1 SV=1	Q02318|CP27A_HUMAN	-0.641581	-0.641581	-0.641581	1.90192	1.94927	-0.641581	1.71145	0.183538
N(G),N(G)-dimethylarginine dimethylaminohydrolase 1 OS=Homo sapiens GN=DDAH1 PE=1 SV=3	O94760|DDAH1_HUMAN	1.93199	1.22107	-0.126833	-0.641581	-0.641581	-0.641581	-1.65032	0.111826
Isoform 2 of Regulator of nonsense transcripts 1 OS=Homo sapiens GN=UPF1	Q92900-2|RENT1_HUMAN (+1)	-0.641581	0.54745	-0.641581	-0.641581	0.951588	-0.641581	0.134713	0.849589
Isoform 2 of Transcription elongation regulator 1 OS=Homo sapiens GN=TCERG1	O14776-2|TCRG1_HUMAN (+1)	0.346531	-0.641581	-0.641581	2.58996	-0.641581	-0.641581	0.747808	0.565526
Lysosome-associated membrane glycoprotein 1 OS=Homo sapiens GN=LAMP1 PE=1 SV=3	P11279|LAMP1_HUMAN	1.93146	-0.45178	0.956577	-0.641581	0.361881	-0.641581	-1.11918	0.244681
Protein S100-A16 OS=Homo sapiens GN=S100A16 PE=1 SV=1	Q96FQ6|S10AG_HUMAN	-0.641581	0.678162	0.0353424	-0.641581	1.36457	1.09748	0.582848	0.481147
Isoform 2 of BRCA2 and CDKN1A-interacting protein OS=Homo sapiens GN=BCCIP	Q9P287-2|BCCIP_HUMAN (+3)	0.346531	1.13212	-0.641581	0.522257	-0.641581	-0.641581	-0.532657	0.457414
Hepatoma-derived growth factor-related protein 2 OS=Homo sapiens GN=HDGFRP2 PE=2 SV=1	I3L080|I3L080_HUMAN (+3)	-0.641581	-0.45336	-0.641581	0.543496	0.358396	1.09748	1.2453	0.0234612
Cysteine-rich protein 1 OS=Homo sapiens GN=CRIP1 PE=1 SV=3	P50238|CRIP1_HUMAN	-0.641581	-0.641581	-0.641581	-0.641581	1.68814	-0.641581	0.776572	0.42265
Small nuclear ribonucleoprotein E OS=Homo sapiens GN=SNRPE PE=1 SV=1	P62304|RUXE_HUMAN	-0.641581	1.61466	-0.641581	-0.641581	0.949273	1.07786	0.35135	0.727349
Prefoldin subunit 5 OS=Homo sapiens GN=PFDN5 PE=1 SV=2	Q99471|PFD5_HUMAN	-0.641581	1.22107	-0.641581	-0.641581	1.36283	-0.641581	0.0472539	0.961178
Isoform 2 of Propionyl-CoA carboxylase alpha chain, mitochondrial OS=Homo sapiens GN=PCCA	P05165-2|PCCA_HUMAN (+1)	0.347325	1.13264	-0.641581	-0.641581	-0.641581	-0.641581	-0.921044	0.214608
Uncharacterized protein OS=Homo sapiens GN=PHF6 PE=2 SV=1	B4E0G4|B4E0G4_HUMAN (+2)	-0.641581	-0.641581	-0.641581	-0.641581	2.1723	-0.641581	0.937959	0.42265
Alpha-soluble NSF attachment protein OS=Homo sapiens GN=NAPA PE=1 SV=3	P54920|SNAA_HUMAN (+1)	1.36608	1.22107	-0.641581	-0.641581	1.36283	-0.641581	-0.621968	0.540145
Uncharacterized protein OS=Homo sapiens GN=BCLAF1 PE=4 SV=1	E9PJA7|E9PJA7_HUMAN (+8)	-0.641581	0.548239	-0.641581	-0.641581	-0.641581	1.10461	0.185455	0.806966
SPATS2-like protein OS=Homo sapiens GN=SPATS2L PE=2 SV=1	B4DRE6|B4DRE6_HUMAN (+4)	0.385376	-0.641581	-0.641581	0.522257	1.94868	-0.641581	0.909046	0.355393
Isoform 2 of Endothelial differentiation-related factor 1 OS=Homo sapiens GN=EDF1	O60869-2|EDF1_HUMAN	-0.641581	-0.45178	-0.641581	-0.641581	1.68316	-0.641581	0.711646	0.455558
C-terminal-binding protein 1 OS=Homo sapiens GN=CTBP1 PE=1 SV=2	Q13363|CTBP1_HUMAN	0.385376	-0.641581	-0.641581	2.72456	-0.641581	-0.641581	0.779729	0.565138
Signal recognition particle receptor subunit alpha OS=Homo sapiens GN=SRPR PE=1 SV=2	P08240|SRPR_HUMAN	0.347325	-0.641581	-0.641581	-0.641581	0.943359	0.0705267	0.436047	0.487052
GrpE protein homolog 1, mitochondrial OS=Homo sapiens GN=GRPEL1 PE=1 SV=2	Q9HAV7|GRPE1_HUMAN	-0.641581	2.17757	-0.641581	-0.641581	-0.641581	-0.641581	-0.939716	0.42265
Isoform 2 of Glutathione reductase, mitochondrial OS=Homo sapiens GN=GSR	P00390-3|GSHR_HUMAN	-0.641581	1.92323	-0.641581	-0.641581	-0.641581	-0.641581	-0.854935	0.42265
Pescadillo homolog OS=Homo sapiens GN=PES1 PE=1 SV=1	O00541|PESC_HUMAN	-0.641581	-0.641581	-0.641581	1.54345	-0.641581	-0.641581	0.728343	0.42265
Ras-related protein Rab-21 OS=Homo sapiens GN=RAB21 PE=1 SV=3	Q9UL25|RAB21_HUMAN	1.36608	1.13212	0.0353424	-0.641581	-0.634576	-0.641581	-1.48376	0.0686434
Isoform 2 of Armadillo repeat-containing protein 10 OS=Homo sapiens GN=ARMC10	Q8N2F6-2|ARM10_HUMAN (+3)	-0.641581	-0.641581	-0.641581	-0.641581	1.68527	-0.641581	0.775616	0.42265
Uncharacterized protein OS=Homo sapiens GN=DNPEP PE=3 SV=1	E7EMB6|E7EMB6_HUMAN (+2)	-0.641581	-0.641581	-0.641581	0.522257	0.943359	-0.641581	0.916259	0.192919
Isoform 3 of Apoptosis inhibitor 5 OS=Homo sapiens GN=API5	Q9BZZ5-3|API5_HUMAN	-0.641581	0.548239	0.0353424	-0.641581	0.361881	-0.641581	-0.287761	0.581328
Condensin complex subunit 1 OS=Homo sapiens GN=NCAPD2 PE=3 SV=1	F5GZJ1|F5GZJ1_HUMAN (+1)	-0.641581	-0.641581	0.0353424	-0.641581	0.358396	-0.641581	0.107685	0.804012
Uncharacterized protein OS=Homo sapiens GN=IST1 PE=2 SV=1	A8KAH5|A8KAH5_HUMAN (+3)	-0.641581	-0.641581	-0.641581	-0.641581	0.365469	-0.641581	0.335683	0.42265
GMP synthase [glutamine-hydrolyzing] OS=Homo sapiens GN=GMPS PE=1 SV=1	P49915|GUAA_HUMAN	-0.641581	-0.641581	-0.641581	0.522257	0.951588	-0.641581	0.919002	0.193227
TATA-binding protein-associated factor 2N OS=Homo sapiens GN=TAF15 PE=4 SV=1	K7EPT6|K7EPT6_HUMAN (+2)	2.3469	2.64695	3.0757	2.72456	2.3637	2.41978	-0.187167	0.490564
Isoform 2 of Transmembrane emp24 domain-containing protein 4 OS=Homo sapiens GN=TMED4	Q7Z7H5-2|TMED4_HUMAN (+1)	2.68428	1.67888	3.22447	2.72918	-0.641581	1.6783	-1.27391	0.333956
Membrane-associated progesterone receptor component 2 OS=Homo sapiens GN=PGRMC2 PE=1 SV=1	O15173|PGRC2_HUMAN	2.94482	-0.641581	-0.641581	2.37701	-0.641581	-0.641581	-0.189269	0.909592
3-hydroxyisobutyrate dehydrogenase, mitochondrial OS=Homo sapiens GN=HIBADH PE=1 SV=2	P31937|3HIDH_HUMAN	-0.641581	-0.45178	-0.126833	-0.641581	0.951588	-0.641581	0.296206	0.63859
DnaJ homolog subfamily C member 8 OS=Homo sapiens GN=DNAJC8 PE=1 SV=2	O75937|DNJC8_HUMAN	-0.641581	-0.641581	-0.641581	-0.641581	1.36283	-0.641581	0.668139	0.42265
Laminin, beta 1, isoform CRA_a OS=Homo sapiens GN=LAMB1 PE=4 SV=1	G3XAI2|G3XAI2_HUMAN (+1)	-0.641581	0.548239	-0.641581	-0.641581	-0.641581	-0.641581	-0.396607	0.42265
2'-deoxynucleoside 5'-phosphate N-hydrolase 1 (Fragment) OS=Homo sapiens GN=DNPH1 PE=2 SV=1	H0Y8X4|H0Y8X4_HUMAN (+1)	1.9578	-0.45336	-0.126833	-0.641581	-0.641581	-0.641581	-1.10078	0.282293
Ubiquitin-associated and SH3 domain-containing protein B OS=Homo sapiens GN=UBASH3B PE=1 SV=2	Q8TF42|UBS3B_HUMAN	-0.641581	-0.641581	-0.126833	-0.641581	0.946955	0.123931	0.6131	0.313173
Serine/threonine-protein kinase PAK 2 OS=Homo sapiens GN=PAK2 PE=1 SV=3	Q13177|PAK2_HUMAN	-0.641581	0.678883	0.0353424	-0.641581	1.36457	-0.641581	0.00292186	0.997197
Uncharacterized protein OS=Homo sapiens GN=PNPO PE=2 SV=1	B4E0V0|B4E0V0_HUMAN (+3)	1.34647	0.678162	0.0353424	-0.641581	-0.641581	-0.641581	-1.32824	0.0724908
PC4 and SFRS1-interacting protein OS=Homo sapiens GN=PSIP1 PE=1 SV=1	O75475|PSIP1_HUMAN	-0.641581	-0.641581	-0.641581	0.543496	1.94927	-0.641581	1.25864	0.234813
Catenin alpha-2 OS=Homo sapiens GN=CTNNA2 PE=1 SV=5	P26232|CTNA2_HUMAN	-0.641581	-0.45178	-0.641581	-0.641581	1.36283	1.09748	1.18456	0.199111
E3 ubiquitin-protein ligase UHRF1 OS=Homo sapiens GN=UHRF1 PE=1 SV=1	Q96T88|UHRF1_HUMAN (+1)	-0.641581	-0.641581	-0.641581	-0.641581	1.94752	0.0850167	1.10523	0.288125
UPF0368 protein Cxorf26 OS=Homo sapiens GN=CXorf26 PE=1 SV=1	Q9BVG4|CX026_HUMAN	-0.641581	-0.45336	-0.641581	0.739503	0.358396	-0.641581	0.730947	0.215805
Fatty aldehyde dehydrogenase OS=Homo sapiens GN=ALDH3A2 PE=3 SV=1	J3QRD1|J3QRD1_HUMAN (+2)	-0.641581	-0.641581	-0.641581	-0.641581	0.946955	-0.641581	0.529512	0.42265
Uncharacterized protein OS=Homo sapiens GN=TCEB1 PE=4 SV=1	E5RHG8|E5RHG8_HUMAN (+1)	-0.641581	-0.641581	-0.641581	-0.641581	1.36547	0.123931	0.924187	0.254805
Isoform 3 of NADH-cytochrome b5 reductase 3 OS=Homo sapiens GN=CYB5R3	P00387-3|NB5R3_HUMAN (+3)	-0.641581	-0.641581	-0.641581	-0.641581	1.94927	-0.641581	0.863618	0.42265
Protein dpy-30 homolog OS=Homo sapiens GN=DPY30 PE=1 SV=1	Q9C005|DPY30_HUMAN	-0.641581	-0.641581	-0.641581	-0.641581	1.36283	-0.641581	0.668139	0.42265
ATP-binding cassette sub-family F member 2 OS=Homo sapiens GN=ABCF2 PE=1 SV=2	Q9UG63|ABCF2_HUMAN	-0.641581	-0.641581	-0.641581	-0.641581	1.36457	-0.641581	0.668718	0.42265
AFG3-like protein 2 OS=Homo sapiens GN=AFG3L2 PE=1 SV=2	Q9Y4W6|AFG32_HUMAN	1.34727	-0.641581	-0.641581	-0.641581	-0.630952	-0.641581	-0.659407	0.424713
Heme-binding protein 2 OS=Homo sapiens GN=HEBP2 PE=1 SV=1	Q9Y5Z4|HEBP2_HUMAN	-0.641581	0.548239	0.0353424	-0.641581	-0.641581	-0.641581	-0.622248	0.21268
Ras GTPase-activating protein-binding protein 2 OS=Homo sapiens GN=G3BP2 PE=1 SV=2	Q9UN86|G3BP2_HUMAN (+1)	-0.641581	1.61466	-0.641581	-0.641581	-0.641581	-0.641581	-0.752081	0.42265
Protein S100-A2 OS=Homo sapiens GN=S100A2 PE=1 SV=3	P29034|S10A2_HUMAN (+1)	0.346531	-0.641581	0.292075	-0.641581	0.945758	-0.641581	-0.111477	0.867535
Uncharacterized protein OS=Homo sapiens GN=EPCAM PE=4 SV=1	B5MCA4|B5MCA4_HUMAN (+1)	-0.641581	1.13212	-0.641581	-0.641581	-0.641581	-0.641581	-0.591232	0.42265
Alpha-parvin OS=Homo sapiens GN=PARVA PE=4 SV=1	J3KNQ4|J3KNQ4_HUMAN	-0.641581	0.548239	-0.641581	-0.641581	-0.641581	0.0705267	-0.159238	0.751444
Superoxide dismutase OS=Homo sapiens GN=SOD2 PE=2 SV=1	B3KUK2|B3KUK2_HUMAN (+2)	-0.641581	1.22163	-0.641581	-0.641581	-0.634576	-0.641581	-0.618735	0.4241
Isoform 2 of Protein phosphatase 1 regulatory subunit 12A OS=Homo sapiens GN=PPP1R12A	O14974-2|MYPT1_HUMAN (+2)	0.347325	0.54666	-0.641581	-0.641581	-0.641581	-0.641581	-0.725716	0.186904
Structural maintenance of chromosomes protein OS=Homo sapiens GN=SMC4 PE=3 SV=1	E9PD53|E9PD53_HUMAN (+1)	-0.641581	-0.641581	-0.641581	-0.641581	0.358396	-0.641581	0.333326	0.42265
Nicotinamide N-methyltransferase OS=Homo sapiens GN=NNMT PE=1 SV=1	P40261|NNMT_HUMAN	-0.641581	0.678162	-0.641581	-0.641581	0.365469	-0.641581	-0.104231	0.86037
Uncharacterized protein OS=Homo sapiens GN=HEBP1 PE=4 SV=1	F5GWX2|F5GWX2_HUMAN (+1)	-0.641581	-0.641581	-0.641581	-0.641581	0.946955	-0.641581	0.529512	0.42265
Serine/arginine-rich splicing factor 4 OS=Homo sapiens GN=SRSF4 PE=1 SV=2	Q08170|SRSF4_HUMAN	2.36628	1.97471	-0.641581	3.01203	1.94927	1.69131	0.984402	0.415322
Uncharacterized protein OS=Homo sapiens GN=FAM169A PE=4 SV=1	D6RB01|D6RB01_HUMAN (+1)	0.346531	0.548239	-0.641581	-0.641581	-0.641581	-0.641581	-0.725978	0.186983
Isovaleryl Coenzyme A dehydrogenase, isoform CRA_a OS=Homo sapiens GN=IVD PE=3 SV=1	J3KR54|J3KR54_HUMAN (+2)	-0.641581	1.13264	-0.641581	-0.641581	-0.641581	-0.641581	-0.591408	0.42265
Tropomodulin-3 OS=Homo sapiens GN=TMOD3 PE=1 SV=1	Q9NYL9|TMOD3_HUMAN	-0.641581	-0.641581	-0.641581	-0.641581	1.68176	-0.641581	0.774448	0.42265
Uncharacterized protein OS=Homo sapiens GN=RALB PE=2 SV=1	B4E040|B4E040_HUMAN (+2)	1.36608	-0.641581	1.66225	-0.641581	1.36194	1.6783	0.00396621	0.997099
