# Supplementary material for: Upregulation of minichromosome maintenance complex component 3 during epithelial-to-mesenchymal transition in human prostate cancer
Source: Oncotarget. 2017 Apr 5;8(24):39209–17. doi: 10.18632/oncotarget.16835 (PMC5503607; doi:10.18632/oncotarget.16835)
Supplement: Supplementary file 3 [file oncotarget-08-39209-s003.xls]

## Sheet: Pathway Maps
Enrichment analysis report
Enrichment by Pathway Maps					ARCaP-E and ARCaP-M Pathway Enrichment
#	Maps	Total	pValue	Min FDR	p-value	FDR	In Data	Network Objects from Active Data
1	Cell adhesion_Role of tetraspanins in the integrin-mediated cell adhesion	37	7.65711e-07	0.000394341	7.65711e-07	0.000394341	8	alpha-6/beta-1 integrin, CD82, Talin, Filamin A, ITGB1, Cofilin, CDC42, VIL2 (ezrin)
2	Cell cycle_Chromosome condensation in prometaphase	21	3.36479e-06	0.000866433	3.36479e-06	0.000866433	6	CAP-G, AKAP8, TOP1, TOP2, CAP-G/G2, Histone H1
3	Cytoskeleton remodeling_Keratin filaments	36	8.19747e-06	0.00140723	8.19747e-06	0.00140723	7	Keratin 1, Plectin 1, Epiplakin, Keratin 8, Keratin 8/18, Vimentin, Keratin 18
4	Cell cycle_Start of DNA replication in early S phase	32	4.63225e-05	0.00596402	4.63225e-05	0.00596402	6	MCM4/6/7 complex, PP2A catalytic, MCM4, MCM3, MCM2, Histone H1
5	Blood coagulation_Platelet microparticle generation	71	0.000114403	0.0103548	0.000114403	0.0103548	8	Calpain 1(mu), Alpha-fodrin, Talin-1, PTP-1B, Filamin A, MSN (moesin), ITGB1, Fodrin (spectrin)
6	Cell adhesion_Endothelial cell contacts by non-junctional mechanisms	24	0.000120639	0.0103548	0.000120639	0.0103548	5	alpha-6/beta-1 integrin, alpha-1/beta-1 integrin, alpha-2/beta-1 integrin, alpha-6/beta-4 integrin, Alpha-catenin
7	Cell adhesion_Chemokines and adhesion	100	0.000246576	0.0181409	0.000246576	0.0181409	9	PAI1, Talin, alpha-6/beta-4 integrin, Filamin A, MSN (moesin), ILK, Cofilin, MMP-1, CDC42
8	Neurophysiological process_Receptor-mediated axon growth repulsion	45	0.000331681	0.021352	0.000331681	0.021352	6	EGFR, Ephrin-A receptors, Ephrin-A receptor 2, Cortactin, Cofilin, CDC42
9	wtCFTR and deltaF508 traffic / Membrane expression (normal and CF)	46	0.000374836	0.0214489	0.000374836	0.0214489	6	Filamin A, Keratin 8, EHD1, Keratin 18, Filamin B (TABP), VIL2 (ezrin)
10	Cell adhesion_Alpha-4 integrins in cell migration and adhesion	34	0.000665768	0.03117	0.000665768	0.03117	5	ARF6, Filamin A, ITGB1, Cofilin, CDC42
11	Development_Role of cell-cell and ECM-cell interactions in oligodendrocyte differentiation and myelination	34	0.000665768	0.03117	0.000665768	0.03117	5	alpha-6/beta-1 integrin, CD82, CNP1, Reticulon 4, ITGB1
12	Cell adhesion_ECM remodeling	52	0.000733807	0.0314926	0.000733807	0.0314926	6	EGFR, PAI1, alpha-1/beta-1 integrin, MSN (moesin), MMP-1, VIL2 (ezrin)
13	Neurophysiological process_Dynein-dynactin motor complex in axonal transport in neurons	54	0.000899075	0.0356172	0.000899075	0.0356172	6	Importin (karyopherin)-alpha, Kinesin heavy chain, DYNLL, PAFAH alpha (LIS1), Vimentin, MAPRPE1(EB1)
14	Tryptophan metabolism	101	0.00127033	0.0416403	0.00127033	0.0416403	8	ACAA2, HADHA, ODO2, ECHS1, ODO1, AL1A1, ACAT2, ALDH2
15	Development_Regulation of cytoskeleton proteins in oligodendrocyte differentiation and myelination	58	0.00131435	0.0416403	0.00131435	0.0416403	6	alpha-6/beta-1 integrin, CNP1, Cortactin, L1CAM, Cofilin, CDC42
16	Tryptophan metabolism/ Rodent version	102	0.00135407	0.0416403	0.00135407	0.0416403	8	ACAA2, HADHA, ODO2, ECHS1, ODO1, AL1A1, ACAT2, ALDH2
17	Cytoskeleton remodeling_Role of PKA in cytoskeleton reorganisation	40	0.00142157	0.0416403	0.00142157	0.0416403	5	LASP1, Fodrin (spectrin), Cofilin, VASP, CDC42
18	CFTR folding and maturation (normal and CF)	24	0.00145539	0.0416403	0.00145539	0.0416403	4	ERp29, HSP40, UGCGL1, p23 co-chaperone
19	Cytoskeleton remodeling_Neurofilaments	25	0.00170437	0.0461974	0.00170437	0.0461974	4	Plectin 1, Kinesin heavy chain, Vimentin, Nestin
20	Lysine metabolism	84	0.00189936	0.0484673	0.00189936	0.0484673	7	ACAA2, HADHA, ODO2, ECHS1, ODO1, PLOD3, ALDH2
21	Cytoskeleton remodeling_Hyaluronic acid/ CD44 signaling pathways	43	0.00197634	0.0484673	0.00197634	0.0484673	5	MSN (moesin), Cortactin, RhoGDI alpha, CDC42, VIL2 (ezrin)
22	Lysine metabolism/ Rodent version	86	0.00217524	0.0509204	0.00217524	0.0509204	7	ACAA2, HADHA, ODO2, ECHS1, ODO1, PLOD3, ALDH2
23	Role of alpha-6/beta-4 integrins in carcinoma progression	45	0.00242478	0.0529811	0.00242478	0.0529811	5	EGFR, Plectin 1, ITGB4, alpha-6/beta-4 integrin, Cofilin
24	Development_Role of CNTF and LIF in regulation of oligodendrocyte development	28	0.00262615	0.0529811	0.00262615	0.0529811	4	STAT3, CLIC4, RhoGDI alpha, 14-3-3
25	Cell cycle_Transition and termination of DNA replication	28	0.00262615	0.0529811	0.00262615	0.0529811	4	TOP2 alpha, TOP1, MCM2, TOP2
26	Development_TGF-beta-dependent induction of EMT via RhoA, PI3K and ILK.	46	0.00267477	0.0529811	0.00267477	0.0529811	5	ZO-1, ILK, Cofilin, Vimentin, Tropomyosin-1
27	NETosis in SLE	31	0.00384227	0.0732878	0.00384227	0.0732878	4	Histone H2, Histone H2A, HMGB1, Histone H1
28	Cytoskeleton remodeling_Cytoskeleton remodeling	102	0.00564466	0.103821	0.00564466	0.103821	7	PAI1, Talin, alpha-6/beta-4 integrin, Filamin A, ILK, Cofilin, CDC42
29	Transport_RAN regulation pathway	18	0.00594017	0.105489	0.00594017	0.105489	3	Importin (karyopherin)-alpha, RCC1, RanGAP1
30	Development_Neural stem cell lineage commitment (schema)	38	0.00804084	0.133676	0.00804084	0.133676	4	CNP1, Reticulon 4, Vimentin, Nestin
31	DNA damage_Inhibition of telomerase activity and cellular senescence	20	0.00804654	0.133676	0.00804654	0.133676	3	La protein, p16INK4, PP2A catalytic
32	Regulation of CFTR activity (normal and CF)	62	0.00963968	0.155139	0.00963968	0.155139	5	Filamin A, PP2C, PP2A catalytic, Filamin B (TABP), VIL2 (ezrin)
33	Transport_Macropinocytosis regulation by growth factors	63	0.0102963	0.159029	0.0102963	0.159029	5	EGFR, EHD4, Cofilin, CDC42, CtBP1
34	Cell cycle_Sister chromatid cohesion	22	0.0105402	0.159029	0.0105402	0.159029	3	TOP1, RFC3, Histone H1
35	Development_Regulation of epithelial-to-mesenchymal transition (EMT)	64	0.0109829	0.159029	0.0109829	0.159029	5	EGFR, PAI1, ZO-1, Vimentin, Tropomyosin-1
36	Pentose phosphate pathway/ Rodent version	42	0.0114254	0.159029	0.0114254	0.159029	4	G6PD, 6PGL, TKT, 6PGD
37	Apoptosis and survival_BAD phosphorylation	42	0.0114254	0.159029	0.0114254	0.159029	4	EGFR, PP2C, PP2A catalytic, 14-3-3
38	Cytoskeleton remodeling_Regulation of actin cytoskeleton by Rho GTPases	23	0.0119363	0.161768	0.0119363	0.161768	3	Filamin A, Cofilin, CDC42
39	Pentose phosphate pathway	43	0.0123945	0.163671	0.0123945	0.163671	4	G6PD, 6PGL, TKT, 6PGD
40	Development_GDNF signaling	24	0.0134336	0.172957	0.0134336	0.172957	3	Talin, alpha-2/beta-1 integrin, ITGB1
41	Cell adhesion_Role of CDK5 in cell adhesion	9	0.0144049	0.173506	0.0144049	0.173506	2	Alpha-catenin, ITGB1
42	Mitochondrial unsaturated fatty acid beta-oxidation	45	0.0144869	0.173506	0.0144869	0.173506	4	ACAA2, HADHA, ACSL5, ECHS1
43	Cell adhesion_Histamine H1 receptor signaling in the interruption of cell barrier integrity	45	0.0144869	0.173506	0.0144869	0.173506	4	Talin, ZO-1, Alpha-catenin, Cofilin
44	High shear stress-induced platelet activation	46	0.0156119	0.180442	0.0156119	0.180442	4	RAP-1B, Talin, Filamin A, L1CAM
45	Development_Positive regulation of STK3/4 (Hippo) pathway and negative regulation of YAP/TAZ function	70	0.0157668	0.180442	0.0157668	0.180442	5	PP2A cat (alpha), Alpha-catenin, Alpha-1 catenin, RhoGDI alpha, 14-3-3
46	Cell adhesion_Endothelial cell contacts by junctional mechanisms	26	0.0167354	0.183377	0.0167354	0.183377	3	ZO-1, Alpha-catenin, Vimentin
47	Cell adhesion_Cadherin-mediated cell adhesion	26	0.0167354	0.183377	0.0167354	0.183377	3	Alpha-catenin, Cortactin, CDC42
48	Stimulation of TGF-beta signaling in lung cancer	48	0.0180232	0.187231	0.0180232	0.187231	4	PAI1, ITGB1, Vimentin, Tropomyosin-1
49	Cell adhesion_Integrin-mediated cell adhesion and migration	48	0.0180232	0.187231	0.0180232	0.187231	4	Talin, alpha-1/beta-1 integrin, alpha-2/beta-1 integrin, Cofilin
50	Translation_Regulation of translation initiation	27	0.0185413	0.187231	0.0185413	0.187231	3	eIF5, eIF3S7, eIF3S8
51	Mitochondrial ketone bodies biosynthesis and metabolism	27	0.0185413	0.187231	0.0185413	0.187231	3	ACAA2, HADHA, ACAT2
52	Cytoskeleton remodeling_Integrin outside-in signaling	49	0.0193109	0.191252	0.0193109	0.191252	4	Talin, alpha-2/beta-1 integrin, Filamin A, ILK
53	Blood coagulation_GPIb-IX-V-dependent platelet activation	76	0.0217731	0.210324	0.0217731	0.210324	5	RAP-1B, Talin, Filamin A, Cofilin, Filamin B (TABP)
54	Tricarbonic acid cycle	51	0.0220534	0.210324	0.0220534	0.210324	4	ODO2, IDH2, ODO1, PPCKM
55	Proteolysis_Putative SUMO-1 pathway	29	0.022465	0.210355	0.022465	0.210355	3	SAE2, TOP2, RanGAP1
56	Leucine, isoleucine and valine metabolism.p.2	78	0.0240647	0.214582	0.0240647	0.214582	5	ACAA2, HADHA, ECHS1, MCCC2, ALDH2
57	Development_Osteopontin signaling in osteoclasts	30	0.0245832	0.214582	0.0245832	0.214582	3	MSN (moesin), CDC42, VIL2 (ezrin)
58	Apoptosis and survival_Granzyme A signaling	30	0.0245832	0.214582	0.0245832	0.214582	3	LAMP1, HMG2, Histone H1
59	Development_Slit-Robo signaling	30	0.0245832	0.214582	0.0245832	0.214582	3	Cortactin, Cofilin, CDC42
60	TLRs-mediated IFN-alpha production by plasmacytoid dendritic cells in SLE	53	0.0250225	0.214776	0.0250225	0.214776	4	La protein, HMGB1, CDC37, U1-70K
61	Leucine, isoleucine and valine metabolism/ Rodent version	80	0.0265064	0.222658	0.0265064	0.222658	5	ACAA2, HADHA, ECHS1, MCCC2, ALDH2
62	Cytoskeleton remodeling_Fibronectin-binding integrins in cell motility	31	0.0268054	0.222658	0.0268054	0.222658	3	Talin, Cofilin, CDC42
63	Blood coagulation_GPVI-dependent platelet activation	55	0.0282215	0.230699	0.0282215	0.230699	4	RAP-1B, Talin, alpha-2/beta-1 integrin, CDC42
64	Cell adhesion_Integrin inside-out signaling	56	0.0299081	0.239727	0.0299081	0.239727	4	Talin, alpha-1/beta-1 integrin, alpha-2/beta-1 integrin, ITGB1
65	Mitochondrial long chain fatty acid beta-oxidation	83	0.0304567	0.239727	0.0304567	0.239727	5	ACAA2, HADHA, ACSL5, ECHS1, CPT-1A
66	G-protein signaling_Regulation of CDC42 activity	33	0.0315611	0.239727	0.0315611	0.239727	3	RhoGDI alpha, CDC42, VIL2 (ezrin)
67	LRRK2 in neurons in Parkinson's disease	33	0.0315611	0.239727	0.0315611	0.239727	3	MSN (moesin), VIL2 (ezrin), 14-3-3
68	Cytoskeleton remodeling_FAK signaling	57	0.0316533	0.239727	0.0316533	0.239727	4	Talin, alpha-2/beta-1 integrin, CDC42, Calpain 2(m)
69	Hyaluronic acid/ CD44 signaling in cancer	58	0.0334572	0.247298	0.0334572	0.247298	4	STAT3, IQGAP1, Filamin A, CDC42
70	Transport_RAB3 regulation pathway	14	0.0339883	0.247298	0.0339883	0.247298	2	Rab-3A, Rab-3
71	G-protein signaling_RhoA regulation pathway	34	0.0340935	0.247298	0.0340935	0.247298	3	Ephrin-A receptors, RhoGDI alpha, VIL2 (ezrin)
72	Development_TGF-beta-dependent induction of EMT via SMADs	35	0.0367283	0.259111	0.0367283	0.259111	3	PAI1, ILK, Vimentin
73	Role of Tissue factor in cancer independent of coagulation protease signaling	35	0.0367283	0.259111	0.0367283	0.259111	3	alpha-6/beta-1 integrin, Filamin A, CDC42
74	Immune response_HMGB1/TLR signaling pathway	36	0.0394646	0.274652	0.0394646	0.274652	3	E2N(UBC13), UEV1A, HMGB1
75	Transcription_CoREST complex-mediated epigenetic gene silencing	37	0.0423015	0.286648	0.0423015	0.286648	3	CtBP, STMN2, CtBP1
76	Development_MAG-dependent inhibition of neurite outgrowth	37	0.0423015	0.286648	0.0423015	0.286648	3	Reticulon 4, Cofilin, RhoGDI alpha
77	G-protein signaling_RhoB regulation pathway	16	0.0436091	0.291671	0.0436091	0.291671	2	RhoGDI alpha, VIL2 (ezrin)
78	Transcription_Role of AP-1 in regulation of cellular metabolism	38	0.0452382	0.298688	0.0452382	0.298688	3	ITGB4, Alpha1-globin, ITGA2
79	Phenylalanine metabolism/ Rodent version	65	0.0477389	0.306923	0.0477389	0.306923	4	ACAA2, HADHA, FARSB, ACAT2
80	Cell adhesion_PLAU signaling	39	0.0482734	0.306923	0.0482734	0.306923	3	EGFR, PAI1, ILK
81	Development_BMP7 in brown adipocyte differentiation	39	0.0482734	0.306923	0.0482734	0.306923	3	PSAT, CtBP, CtBP1
82	Pyruvate metabolism/ Rodent version	66	0.0500157	0.314123	0.0500157	0.314123	4	Glyoxalase I, PPCKM, ALDX, ALDH2
83	Development_Astrocyte differentiation from adult stem cells	40	0.0514061	0.318966	0.0514061	0.318966	3	STAT3, Vimentin, Nestin
84	Phenylalanine metabolism	67	0.0523514	0.320964	0.0523514	0.320964	4	ACAA2, HADHA, FARSB, ACAT2
85	Immune response_Oncostatin M signaling via JAK-Stat in mouse cells	18	0.054105	0.327813	0.054105	0.327813	2	STAT3, MMP-1
86	Regulation of lipid metabolism_PPAR regulation of lipid metabolism	42	0.0579588	0.347079	0.0579588	0.347079	3	HADHA, Fatty acid-binding protein, CPT-1A
87	Immune response_IL-1 signaling pathway	44	0.0648855	0.382664	0.0648855	0.382664	3	E2N(UBC13), PAI1, UEV1A
88	Immune response_Oncostatin M signaling via JAK-Stat in human cells	20	0.0653872	0.382664	0.0653872	0.382664	2	STAT3, MMP-1
89	Transcription_Androgen Receptor nuclear signaling	45	0.0684854	0.387582	0.0684854	0.387582	3	EGFR, STAT3, VIL2 (ezrin)
90	Cell adhesion_Ephrin signaling	45	0.0684854	0.387582	0.0684854	0.387582	3	Ephrin-A receptors, Ephrin-A receptor 2, CDC42
91	Signal transduction_Calcium signaling	45	0.0684854	0.387582	0.0684854	0.387582	3	PP2A catalytic, RhoGDI alpha, VIL2 (ezrin)
92	Transcription_ChREBP regulation pathway	21	0.071297	0.394817	0.071297	0.394817	2	Acyl-CoA synthetase, PP2A catalytic
93	Role of ZNF202 in regulation of expression of genes involved in atherosclerosis	21	0.071297	0.394817	0.071297	0.394817	2	CRABP2, TIF1-beta
94	Glycolysis and gluconeogenesis p. 1	46	0.0721743	0.394987	0.0721743	0.394987	3	PFKL, DHSO, HXK1
95	Chemotaxis_Leukocyte chemotaxis	75	0.0731263	0.394987	0.0731263	0.394987	4	Talin, ARF6, ITGB1, CDC42
96	Development_TGF-beta-dependent induction of EMT via MAPK	47	0.0759505	0.394987	0.0759505	0.394987	3	PAI1, ITGB1, Vimentin
97	Development_PIP3 signaling in cardiac myocytes	47	0.0759505	0.394987	0.0759505	0.394987	3	PTP-1B, CDC42, 14-3-3
98	Expression targets of Tissue factor signaling in cancer	22	0.0773727	0.394987	0.0773727	0.394987	2	PAI1, ITGB1
99	Cytoskeleton remodeling_ESR1 action on cytoskeleton remodeling and cell migration	22	0.0773727	0.394987	0.0773727	0.394987	2	MSN (moesin), ILK
100	Cytoskeleton remodeling_CDC42 in cellular processes	22	0.0773727	0.394987	0.0773727	0.394987	2	Cofilin, CDC42
101	CTP/UTP metabolism	108	0.0774635	0.394987	0.0774635	0.394987	5	CTP synthase, PD-ECGF (TdRPase), AK1, UDP, KCY
102	Cell adhesion_Integrin inside-out signaling in neutrophils	77	0.0788877	0.398305	0.0788877	0.398305	4	Talin-1, Talin, ARF6, VASP
103	Proteolysis_Putative ubiquitin pathway	23	0.0836047	0.414763	0.0836047	0.414763	2	E2N(UBC13), UEV1A
104	Pyruvate metabolism	49	0.083758	0.414763	0.083758	0.414763	3	PPCKM, ALDX, ALDH2
105	Cytoskeleton remodeling_TGF, WNT and cytoskeletal remodeling	111	0.08481	0.415973	0.08481	0.415973	5	PAI1, Talin, ILK, Cofilin, CDC42
106	Development_Glucocorticoid receptor signaling	24	0.0899839	0.42909	0.0899839	0.42909	2	PAI1, p23 co-chaperone
107	Immune response_IFN alpha/beta signaling pathway	24	0.0899839	0.42909	0.0899839	0.42909	2	PTP-1B, ISG15
108	Huntingtin-depended transcription deregulation in Huntington's Disease	24	0.0899839	0.42909	0.0899839	0.42909	2	TCERG1 (CA150), CtBP1
109	Some pathways of EMT in cancer cells	51	0.0918942	0.434179	0.0918942	0.434179	3	EGFR, STAT3, ILK
110	Development_Leptin signaling via JAK/STAT and MAPK cascades	25	0.0965013	0.447731	0.0965013	0.447731	2	STAT3, PTP-1B
111	Resolution of inflammation in healing myocardial infarction	25	0.0965013	0.447731	0.0965013	0.447731	2	STAT3, MMP-1
112	Peroxisomal branched chain fatty acid oxidation	83	0.097473	0.448202	0.097473	0.448202	4	ACAA2, HADHA, DHB4, CPT-1A
113	Translation_Regulation of EIF4F activity	53	0.100345	0.453311	0.100345	0.453311	3	EGFR, PP2A catalytic, CDC42
114	Immune response_HMGB1/RAGE signaling pathway	53	0.100345	0.453311	0.100345	0.453311	3	PAI1, HMGB1, CDC42
115	Development_S1P2 and S1P3 receptors in cell proliferation and differentiation	26	0.103149	0.461926	0.103149	0.461926	2	Transgelin, Cofilin
116	Aberrant B-Raf signaling in melanoma progression	55	0.109094	0.483823	0.109094	0.483823	3	ITGA6, RKIP, ITGB1
117	Neurophysiological process_GABA-A receptor life cycle	27	0.109917	0.483823	0.109917	0.483823	2	Ubiquilin-1, Clathrin light chain
118	Histamine metabolism	28	0.116799	0.501263	0.116799	0.501263	2	AL1A1, ALDH2
119	Signal transduction_PTMs in IL-17-induced CIKS-dependent NF-kB signaling and mRNA stabilization	28	0.116799	0.501263	0.116799	0.501263	2	E2N(UBC13), UEV1A
120	Platelet activation during ADAM-TS13-deficient thrombotic microangiopathy development	28	0.116799	0.501263	0.116799	0.501263	2	RAP-1B, Calpain 1(mu)
121	Apoptosis and survival_p53-dependent apoptosis	29	0.123787	0.526861	0.123787	0.526861	2	14-3-3 sigma, p14ARF
122	Mitochondrial dysfunction in neurodegenerative diseases	59	0.12743	0.529244	0.12743	0.529244	3	SDHA, TGM2, SOD1
123	Triacylglycerol metabolism p.1	59	0.12743	0.529244	0.12743	0.529244	3	ACSL5, ALDX, ALDH2
124	Immune response_Immunological synapse formation	59	0.12743	0.529244	0.12743	0.529244	3	Talin, ARF6, CDC42
125	Development_Transcription factors in segregation of hepatocytic lineage	30	0.130873	0.530705	0.130873	0.530705	2	p16INK4, p14ARF
126	Vitamin B6 metabolism	30	0.130873	0.530705	0.130873	0.530705	2	PHP14, PNPO
127	Cytoskeleton remodeling_RalA regulation pathway	30	0.130873	0.530705	0.130873	0.530705	2	Filamin A, CDC42
128	Oxidative stress_Role of Sirtuin1 and PGC1-alpha in activation of antioxidant defense system	60	0.132176	0.531803	0.132176	0.531803	3	PRDX3, GSHR, SOD1
129	IL-1 beta-dependent CFTR expression	31	0.13805	0.548451	0.13805	0.548451	2	E2N(UBC13), UEV1A
130	Neurophysiological process_Activity-dependent synaptic AMPA receptor removal	62	0.141851	0.548451	0.141851	0.548451	3	ARF6, PP2A catalytic, Clathrin light chain
131	Muscle contraction_Oxytocin signaling in uterus and mammary gland	62	0.141851	0.548451	0.141851	0.548451	3	EGFR, AKR1C3, PP2A catalytic
132	Main pathways of Schwann cells transformation in neurofibromatosis type 1	62	0.141851	0.548451	0.141851	0.548451	3	EGFR, ITGB1, CDC42
133	Development_Transcription regulation of granulocyte development	32	0.145311	0.548451	0.145311	0.548451	2	STAT3, CD13
134	Cell cycle_Role of Nek in cell cycle regulation	32	0.145311	0.548451	0.145311	0.548451	2	RCC1, Histone H1
135	Development_Angiotensin signaling via STATs	32	0.145311	0.548451	0.145311	0.548451	2	STAT3, PP2A catalytic
136	Signal transduction_PTMs in IL-17-induced CIKS-dependent MAPK signaling pathways	32	0.145311	0.548451	0.145311	0.548451	2	E2N(UBC13), UEV1A
137	Butanoate metabolism	63	0.146776	0.548451	0.146776	0.548451	3	ACAA2, ECHS1, ACAT2
138	Aminoacyl-tRNA biosynthesis in cytoplasm	97	0.147751	0.548451	0.147751	0.548451	4	GlyRS, MARS, AARS, ValRS2
139	Aminoacyl-tRNA biosynthesis in cytoplasm/ Rodent version	98	0.151672	0.548451	0.151672	0.548451	4	GlyRS, MARS, AARS, ValRS2
140	Transcription_Sirtuin6 regulation and functions	64	0.151756	0.548451	0.151756	0.548451	3	CPT-1A, G3BP1 (hdhVIII), GLUT1
141	Cell cycle_Spindle assembly and chromosome separation	33	0.15265	0.548451	0.15265	0.548451	2	Importin (karyopherin)-alpha, RCC1
142	Development_Role of IL-8 in angiogenesis	65	0.156789	0.548451	0.156789	0.548451	3	EGFR, STAT3, E2N(UBC13)
143	Signal transduction_PTMs in BAFF-induced non-canonical NF-kB signaling	34	0.16006	0.548451	0.16006	0.548451	2	E2N(UBC13), UEV1A
144	Signal transduction_Erk Interactions: Inhibition of Erk	34	0.16006	0.548451	0.16006	0.548451	2	PP2A catalytic, PEA15
145	Chemotaxis_CCR4-induced chemotaxis of immune cells	34	0.16006	0.548451	0.16006	0.548451	2	Talin, ITGB1
146	Mechanism of action of CCR4 antagonists in asthma and atopic dermatitis (Variant 1)	34	0.16006	0.548451	0.16006	0.548451	2	Talin, ITGB1
147	Chemotaxis_CXCR4 signaling pathway	34	0.16006	0.548451	0.16006	0.548451	2	STAT3, CDC42
148	CCR4-dependent immune cell chemotaxis in asthma and atopic dermatitis	34	0.16006	0.548451	0.16006	0.548451	2	Talin, ITGB1
149	Methionine metabolism	34	0.16006	0.548451	0.16006	0.548451	2	MARS, SAHH
150	Fatty Acid Omega Oxidation	34	0.16006	0.548451	0.16006	0.548451	2	DHB4, ACSL5
151	Propionate metabolism p.2	66	0.161873	0.548451	0.161873	0.548451	3	ACAA2, HADHA, ACAT2
152	Glycolysis and gluconeogenesis (short map)	66	0.161873	0.548451	0.161873	0.548451	3	PFKL, PPCKM, HXK1
153	Ligand-independent activation of Androgen receptor in Prostate Cancer	67	0.167007	0.553077	0.167007	0.553077	3	EGFR, STAT3, PP2A catalytic
154	Development_Growth hormone signaling via STATs and PLC/IP3	35	0.167534	0.553077	0.167534	0.553077	2	STAT3, PTP-1B
155	Role of growth factor receptors transactivation by Hyaluronic acid / CD44 signaling in tumor progression	35	0.167534	0.553077	0.167534	0.553077	2	EGFR, RhoGDI alpha
156	Neurophysiological process_EphB receptors in dendritic spine morphogenesis and synaptogenesis	35	0.167534	0.553077	0.167534	0.553077	2	Cortactin, CDC42
157	Cell adhesion_Tight junctions	36	0.175068	0.563499	0.175068	0.563499	2	ZO-1, ITGB1
158	G-protein signaling_Rac2 regulation pathway	36	0.175068	0.563499	0.175068	0.563499	2	RhoGDI alpha, VIL2 (ezrin)
159	Immune response_Regulation of T cell function by CTLA-4	36	0.175068	0.563499	0.175068	0.563499	2	PP2A cat (alpha), PP2A catalytic
160	G-protein signaling_Regulation of RAC1 activity	36	0.175068	0.563499	0.175068	0.563499	2	RhoGDI alpha, VIL2 (ezrin)
161	Development_Delta-type opioid receptor mediated cardioprotection	37	0.182654	0.5702	0.182654	0.5702	2	EGFR, STAT3
162	Role of red blood cell adhesion to endothelium in vaso-occlusion in Sickle cell disease	37	0.182654	0.5702	0.182654	0.5702	2	RAP-1B, CD147
163	Development_Beta-adrenergic receptors transactivation of EGFR	37	0.182654	0.5702	0.182654	0.5702	2	EGFR, PP2A catalytic
164	Inhibition of neutrophil migration by proresolving lipid mediators in COPD	70	0.182685	0.5702	0.182685	0.5702	3	Talin, MSN (moesin), VIL2 (ezrin)
165	Glutathione metabolism / Rodent version	70	0.182685	0.5702	0.182685	0.5702	3	G6PD, CD13, GSHR
166	Development_EGFR signaling pathway	71	0.187997	0.576462	0.187997	0.576462	3	EGFR, STAT3, ILK
167	Blood coagulation_GPCRs in platelet aggregation	71	0.187997	0.576462	0.187997	0.576462	3	RAP-1B, Talin, Cofilin
168	Cholesterol and Sphingolipid transport / Distribution to the intracellular membrane compartments (normal and CF)	38	0.190289	0.576462	0.190289	0.576462	2	NPC1, TIP47
169	Immune response_IL-7 signaling in T lymphocytes	38	0.190289	0.576462	0.190289	0.576462	2	STAT3, GLUT1
170	Cell cycle_Regulation of G1/S transition (part 1)	38	0.190289	0.576462	0.190289	0.576462	2	p16INK4, PP2A catalytic
171	Transport_Rab-9 regulation pathway	10	0.191764	0.577535	0.191764	0.577535	1	TIP47
172	Untitled	39	0.197965	0.584861	0.197965	0.584861	2	PP2A cat (alpha), EGFR
173	Signal transduction_PTMs (ubiquitination and phosphorylation) in TNF-alpha-induced NF-kB signaling	39	0.197965	0.584861	0.197965	0.584861	2	E2N(UBC13), UEV1A
174	Propionate metabolism p.1	39	0.197965	0.584861	0.197965	0.584861	2	HADHA, ALDH2
175	Fructose metabolism	73	0.198739	0.584861	0.198739	0.584861	3	PFKL, DHSO, HXK1
176	Transcription_Role of heterochromatin protein 1 (HP1) family in transcriptional silencing	40	0.205679	0.601844	0.205679	0.601844	2	TIF1-beta, CtBP
177	G-protein signaling_Rap1B regulation pathway	11	0.2088	0.60311	0.2088	0.60311	1	RAP-1B
178	dCTP/dUTP metabolism	75	0.209625	0.60311	0.209625	0.60311	3	PD-ECGF (TdRPase), AK1, KCY
179	(L)-Arginine metabolism	75	0.209625	0.60311	0.209625	0.60311	3	AL1A1, ASSY, ALDH2
180	Transport_Macropinocytosis	12	0.225478	0.645117	0.225478	0.645117	1	LAMP1
181	Methionine-cysteine-glutamate metabolism	43	0.228994	0.647977	0.228994	0.647977	2	SAHH, GSHR
182	Signal transduction_PTMs in BAFF-induced canonical NF-kB signaling	43	0.228994	0.647977	0.228994	0.647977	2	E2N(UBC13), UEV1A
183	Immune response_IL-13 signaling via JAK-STAT	44	0.236809	0.659224	0.236809	0.659224	2	IL13RA2, STAT3
184	Development_Activation of Erk by ACM1, ACM3 and ACM5	44	0.236809	0.659224	0.236809	0.659224	2	EGFR, ITGA2
185	Apoptosis and survival_Inhibition of ROS-induced apoptosis by 17beta-estradiol	44	0.236809	0.659224	0.236809	0.659224	2	SOD1, 14-3-3 sigma
186	Chemotaxis_Lipoxin inhibitory action on Formyl-Met-Leu-Phe-induced neutrophil chemotaxis	46	0.252477	0.678623	0.252477	0.678623	2	Cofilin, CDC42
187	Immune response_Inhibitory action of Lipoxins on pro-inflammatory TNF-alpha signaling	46	0.252477	0.678623	0.252477	0.678623	2	STAT3, 14-3-3
188	Development_Angiotensin activation of Akt	46	0.252477	0.678623	0.252477	0.678623	2	EGFR, CDC42
189	Immune response_Fc gamma R-mediated phagocytosis in macrophages	46	0.252477	0.678623	0.252477	0.678623	2	ARF6, CDC42
190	Regulation of GSK3 beta in bipolar disorder	46	0.252477	0.678623	0.252477	0.678623	2	Nucleoredoxin, PP2A catalytic
191	Signal transduction_PTEN pathway	46	0.252477	0.678623	0.252477	0.678623	2	EGFR, ILK
192	Transport_Intracellular cholesterol transport	83	0.254319	0.678623	0.254319	0.678623	3	NPC1, TIP47, EHD1
193	Fructose metabolism/ Rodent version	83	0.254319	0.678623	0.254319	0.678623	3	PFKL, DHSO, HXK1
194	Development_Ligand-dependent activation of the ESR1/AP-1 pathway	14	0.257792	0.680538	0.257792	0.680538	1	CtBP1
195	Cell cycle_Nucleocytoplasmic transport of CDK/Cyclins	14	0.257792	0.680538	0.257792	0.680538	1	Importin (karyopherin)-alpha
196	Development_Leptin signaling via PI3K-dependent pathway	47	0.260322	0.680538	0.260322	0.680538	2	PTP-1B, CPT-1A
197	Development_WNT5A signaling	47	0.260322	0.680538	0.260322	0.680538	2	Filamin A, CDC42
198	ATP/ITP metabolism	124	0.264825	0.688812	0.264825	0.688812	4	APRT, PNPH, AK1, 5'-NTD
199	Regulation of metabolism_Triiodothyronine and Thyroxine signaling	48	0.268171	0.69054	0.268171	0.69054	2	G6PD, GLUT1
200	Immune response_TLR5, TLR7, TLR8 and TLR9 signaling pathways	48	0.268171	0.69054	0.268171	0.69054	2	E2N(UBC13), UEV1A
201	Immune response_Regulatory role of C1q in platelet activation	15	0.273443	0.69629	0.273443	0.69629	1	alpha-2/beta-1 integrin
202	Metabolic syndrome X (general schema)	15	0.273443	0.69629	0.273443	0.69629	1	PAI1
203	Development_Thromboxane A2 signaling pathway	49	0.276018	0.69629	0.276018	0.69629	2	EGFR, RAP-1B
204	Role and regulation of Prostaglandin E2 in gastric cancer	49	0.276018	0.69629	0.276018	0.69629	2	EGFR, HPGD
205	Prostaglandin 2 biosynthesis and metabolism	87	0.277164	0.69629	0.277164	0.69629	3	AKR1C3, ALDX, HPGD
206	Apoptosis and survival_HTR1A signaling	50	0.283861	0.706224	0.283861	0.706224	2	STAT3, PP2A catalytic
207	Testing CDK2, ERK1/2, Rb protein, STAT1, ERK2 (MAPK1)	50	0.283861	0.706224	0.283861	0.706224	2	EGFR, IQGAP1
208	Signal transduction_PKA signaling	51	0.291696	0.715351	0.291696	0.715351	2	AKAP12, AKAP8
209	Chemotaxis_Inhibitory action of lipoxins on IL-8- and Leukotriene B4-induced neutrophil migration	51	0.291696	0.715351	0.291696	0.715351	2	Talin, Cofilin
210	Serotonin - melatonin biosynthesis and metabolism	51	0.291696	0.715351	0.291696	0.715351	2	ALDX, ALDH2
211	GTP-XTP metabolism	90	0.29443	0.718633	0.29443	0.718633	3	PNPH, IMD2, 5'-NTD
212	Development_Beta-adrenergic receptors signaling via cAMP	52	0.299521	0.719436	0.299521	0.719436	2	PP2A catalytic, CDC42
213	CoA biosynthesis	52	0.299521	0.719436	0.299521	0.719436	2	ACSL5, CTE2
214	Regulation of lipid metabolism_Regulation of acetyl-CoA carboxylase 1 activity in lipogenic tissue	17	0.303766	0.719436	0.303766	0.719436	1	CPT-1A
215	LRRK2 in neuronal apoptosis in Parkinson's disease	17	0.303766	0.719436	0.303766	0.719436	1	PRDX3
216	Regulation of lipid metabolism_Regulation of acetyl-CoA carboxylase 1 activity in keratinocytes	17	0.303766	0.719436	0.303766	0.719436	1	CPT-1A
217	DNA damage_Role of SUMO in p53 regulation	17	0.303766	0.719436	0.303766	0.719436	1	SAE2
218	Immune response_T regulatory cell-mediated modulation of effector T cell and NK cell functions	53	0.307332	0.719436	0.307332	0.719436	2	Galectin-1, 5'-NTD
219	Cell cycle_Influence of Ras and Rho proteins on G1/S Transition	53	0.307332	0.719436	0.307332	0.719436	2	STAT3, CDC42
220	Development_WNT signaling pathway. Part 2	53	0.307332	0.719436	0.307332	0.719436	2	RUVBL2, Vimentin
221	Immune response_HSP60 and HSP70/ TLR signaling pathway	54	0.315126	0.727758	0.315126	0.727758	2	E2N(UBC13), UEV1A
222	Selenoamino acid metabolism	54	0.315126	0.727758	0.315126	0.727758	2	MARS, SAHH
223	Immune response_CCL2 signaling	54	0.315126	0.727758	0.315126	0.727758	2	ZO-1, CDC42
224	Regulation of lipid metabolism_Regulation of fatty acid synthesis: NLTP and EHHADH	18	0.318452	0.732155	0.318452	0.732155	1	ECHS1
225	Apoptosis and survival_Endoplasmic reticulum stress response pathway	55	0.322901	0.736816	0.322901	0.736816	2	Calpain 1(mu), Calpain 2(m)
226	dATP/dITP metabolism	95	0.323341	0.736816	0.323341	0.736816	3	PNPH, AK1, 5'-NTD
227	Impaired inhibitory action of lipoxins on neutrophil migration in CF	56	0.330654	0.748504	0.330654	0.748504	2	Talin, Cofilin
228	Development_WNT signaling pathway. Part 1. Degradation of beta-catenin in the absence WNT signaling	19	0.33283	0.748504	0.33283	0.748504	1	CtBP
229	Regulation of lipid metabolism_Regulation of acetyl-CoA carboxylase 2 activity in muscle	19	0.33283	0.748504	0.33283	0.748504	1	PP2A catalytic
230	Immune response_TLR2 and TLR4 signaling pathways	57	0.338382	0.754401	0.338382	0.754401	2	E2N(UBC13), UEV1A
231	Transcription_Epigenetic regulation of gene expression	57	0.338382	0.754401	0.338382	0.754401	2	Histone H2A, PRMT5
232	Development_FGF2-dependent induction of EMT	20	0.346906	0.759076	0.346906	0.759076	1	CDC42
233	Development_TGF-beta-induction of EMT via ROS	20	0.346906	0.759076	0.346906	0.759076	1	SOD1
234	Development_Role of G-CSF in hematopoietic stem cell mobilization	21	0.360686	0.759076	0.360686	0.759076	1	STAT3
235	Immune response_iC3b-induced phagocytosis via alpha-M/beta-2 integrin	61	0.369003	0.759076	0.369003	0.759076	2	Talin, CDC42
236	Development_S1P4 receptor signaling pathway	22	0.374177	0.759076	0.374177	0.759076	1	CDC42
237	Immune response_MIF-mediated glucocorticoid regulation	22	0.374177	0.759076	0.374177	0.759076	1	MMP-1
238	Development_Thrombopoetin signaling via JAK-STAT pathway	22	0.374177	0.759076	0.374177	0.759076	1	STAT3
239	Immune response_IL-15 signaling via JAK-STAT cascade	22	0.374177	0.759076	0.374177	0.759076	1	STAT3
240	Cell cycle_Role of 14-3-3 proteins in cell cycle regulation	22	0.374177	0.759076	0.374177	0.759076	1	14-3-3 sigma
241	LRRK2 and immune function in Parkinson's disease	22	0.374177	0.759076	0.374177	0.759076	1	IQGAP1
242	Development_Gastrin in cell growth and proliferation	62	0.376575	0.759076	0.376575	0.759076	2	EGFR, STAT3
243	Development_Negative regulation of STK3/4 (Hippo) pathway and positive regulation of YAP/TAZ function	62	0.376575	0.759076	0.376575	0.759076	2	EGFR, ILK
244	Immune response_IL-10 signaling pathway	62	0.376575	0.759076	0.376575	0.759076	2	STAT3, HPGD
245	n-3 Polyunsaturated fatty acid biosynthesis	63	0.384109	0.759076	0.384109	0.759076	2	DHB4, ACSL5
246	Immune response_IL-12 signaling pathway	23	0.387385	0.759076	0.387385	0.759076	1	STAT3
247	Development_EGFR signaling via PIP3	23	0.387385	0.759076	0.387385	0.759076	1	EGFR
248	G-protein signaling_Cross-talk between Ras-family GTPases	23	0.387385	0.759076	0.387385	0.759076	1	CDC42
249	Ovarian cancer (main signaling cascades)	64	0.391604	0.759076	0.391604	0.759076	2	EGFR, ILK
250	n-6 Polyunsaturated fatty acid biosynthesis	64	0.391604	0.759076	0.391604	0.759076	2	DHB4, ACSL5
251	Glutathione metabolism	64	0.391604	0.759076	0.391604	0.759076	2	CD13, GSHR
252	Glutathione metabolism / Human version	65	0.399059	0.759076	0.399059	0.759076	2	CD13, GSHR
253	dGTP metabolism	65	0.399059	0.759076	0.399059	0.759076	2	PNPH, 5'-NTD
254	Development_Dopamine D2 receptor transactivation of EGFR	24	0.400316	0.759076	0.400316	0.759076	1	EGFR
255	Immune response_IL-27 signaling pathway	24	0.400316	0.759076	0.400316	0.759076	1	STAT3
256	Cholesterol and Sphingolipid transport / Recycling to plasma membrane in lung (normal and CF)	24	0.400316	0.759076	0.400316	0.759076	1	EHD1
257	Development_Mu-type opioid receptor signaling via Beta-arrestin	24	0.400316	0.759076	0.400316	0.759076	1	STAT3
258	Cytoskeleton remodeling_Role of PDGFs in cell migration	24	0.400316	0.759076	0.400316	0.759076	1	CDC42
259	TTP metabolism	66	0.406471	0.759076	0.406471	0.759076	2	PD-ECGF (TdRPase), UDP
260	Role of Nicotine-induced Leptin resistance in hypothalamus in development of obesity	25	0.412975	0.759076	0.412975	0.759076	1	STAT3
261	G-protein signaling_K-RAS regulation pathway	25	0.412975	0.759076	0.412975	0.759076	1	EGFR
262	Cell cycle_Initiation of mitosis	25	0.412975	0.759076	0.412975	0.759076	1	Histone H1
263	Immune response_IL-23 signaling pathway	25	0.412975	0.759076	0.412975	0.759076	1	STAT3
264	Transport_RAB5A regulation pathway	25	0.412975	0.759076	0.412975	0.759076	1	EGFR
265	Transcription_Transcription regulation of aminoacid metabolism	25	0.412975	0.759076	0.412975	0.759076	1	ASSY
266	Polyamine metabolism	68	0.421162	0.759076	0.421162	0.759076	2	AL1A1, ALDH2
267	G-protein signaling_Ras family GTPases in kinase cascades (schema)	26	0.425368	0.759076	0.425368	0.759076	1	CDC42
268	Neurophysiological process_Dopamine D2 receptor transactivation of PDGFR in CNS	26	0.425368	0.759076	0.425368	0.759076	1	PP2A catalytic
269	Muscle contraction_Delta-type opioid receptor in smooth muscle contraction	26	0.425368	0.759076	0.425368	0.759076	1	ILK
270	Immune response_Gastrin in inflammatory response	69	0.428438	0.759076	0.428438	0.759076	2	EGFR, ELAVL1 (HuR)
271	Immune response_CD16 signaling in NK cells	69	0.428438	0.759076	0.428438	0.759076	2	ARF6, CDC42
272	Urea cycle	70	0.435666	0.759076	0.435666	0.759076	2	OAT, ASSY
273	G-protein signaling_G-Protein alpha-i signaling cascades	27	0.4375	0.759076	0.4375	0.759076	1	STAT3
274	Immune response_Role of HMGB1 in dendritic cell maturation and migration	27	0.4375	0.759076	0.4375	0.759076	1	HMGB1
275	Transcription_Role of Akt in hypoxia induced HIF1 activation	27	0.4375	0.759076	0.4375	0.759076	1	GLUT1
276	HCV-dependent regulation of membrane receptors signaling in HCC	27	0.4375	0.759076	0.4375	0.759076	1	EGFR
277	Transport_Clathrin-coated vesicle cycle	71	0.442845	0.759076	0.442845	0.759076	2	TIP47, YKT6
278	Ascorbate metabolism / Rodent version	28	0.449378	0.759076	0.449378	0.759076	1	ALDH2
279	Development_Mu-type opioid receptor regulation of proliferation	28	0.449378	0.759076	0.449378	0.759076	1	EGFR
280	Muscle contraction_nNOS signaling in skeletal muscle	28	0.449378	0.759076	0.449378	0.759076	1	Calpain 1(mu)
281	Development_Delta-type opioid receptor signaling via G-protein alpha-14	28	0.449378	0.759076	0.449378	0.759076	1	STAT3
282	Regulation of lipid metabolism_Stimulation of Arachidonic acid production by ACM receptors	72	0.449973	0.759076	0.449973	0.759076	2	ARF6, CDC42
283	NAD metabolism	119	0.459789	0.759076	0.459789	0.759076	3	PNPH, CYB5R3, 5'-NTD
284	Adiponectin in pathogenesis of type 2 diabetes	29	0.461006	0.759076	0.461006	0.759076	1	CPT-1A
285	Cell adhesion_Integrin inside-out signaling in T cells	74	0.464075	0.759076	0.464075	0.759076	2	Talin, ITGB1
286	DNA damage_Brca1 as a transcription regulator	30	0.47239	0.759076	0.47239	0.759076	1	14-3-3 sigma
287	Regulation of lipid metabolism_RXR-dependent regulation of lipid metabolism via PPAR, RAR and VDR	30	0.47239	0.759076	0.47239	0.759076	1	CPT-1A
288	Transcription_Ligand-dependent activation of the ESR1/SP pathway	30	0.47239	0.759076	0.47239	0.759076	1	EGFR
289	Transport_Aldosterone-mediated regulation of ENaC sodium transport	30	0.47239	0.759076	0.47239	0.759076	1	SAHH
290	Cell adhesion_Gap junctions	30	0.47239	0.759076	0.47239	0.759076	1	ZO-1
291	Colorectal cancer (general schema)	30	0.47239	0.759076	0.47239	0.759076	1	EGFR
292	Signal transduction_Additional pathways of NF-kB activation (in the nucleus)	30	0.47239	0.759076	0.47239	0.759076	1	PRMT5
293	Development_G-CSF-induced myeloid differentiation	30	0.47239	0.759076	0.47239	0.759076	1	STAT3
294	Immune response_Mast cell proliferation, differentiation and survival	30	0.47239	0.759076	0.47239	0.759076	1	STAT3
295	Nociception_Nociceptin receptor signaling	76	0.477963	0.759076	0.477963	0.759076	2	STAT3, Cofilin
296	Immune response_IL-6 signaling pathway	31	0.483535	0.759076	0.483535	0.759076	1	STAT3
297	Cytoskeleton remodeling_Reverse signaling by ephrin B	31	0.483535	0.759076	0.483535	0.759076	1	ILK
298	Signal transduction_PTMs in IL-23 signaling pathway	31	0.483535	0.759076	0.483535	0.759076	1	STAT3
299	Apoptosis and survival_Granzyme B signaling	32	0.494445	0.759076	0.494445	0.759076	1	LAMP1
300	Protein folding and maturation_Bradykinin / Kallidin maturation	32	0.494445	0.759076	0.494445	0.759076	1	CD13
301	Development_PDGF signaling via STATs and NF-kB	32	0.494445	0.759076	0.494445	0.759076	1	STAT3
302	Development_Angiotensin activation of ERK	33	0.505127	0.759076	0.505127	0.759076	1	EGFR
303	G-protein signaling_N-RAS regulation pathway	33	0.505127	0.759076	0.505127	0.759076	1	EGFR
304	Transcription_Mechanism of regulation of the transcription of Retinoid-target genes	33	0.505127	0.759076	0.505127	0.759076	1	CRABP2
305	Development_Activation of astroglial cells proliferation by ACM3	33	0.505127	0.759076	0.505127	0.759076	1	ARF6
306	Development_EGFR signaling via small GTPases	33	0.505127	0.759076	0.505127	0.759076	1	EGFR
307	Cytoskeleton remodeling_Thyroliberin in cytoskeleton remodeling	33	0.505127	0.759076	0.505127	0.759076	1	Keratin 8
308	Chemotaxis_CCL19- and CCl21-mediated chemotaxis	33	0.505127	0.759076	0.505127	0.759076	1	Cofilin
309	Signal transduction_Activin A signaling regulation	33	0.505127	0.759076	0.505127	0.759076	1	Histone H2
310	Vitamin E (alfa-tocopherol) metabolism	81	0.511708	0.759076	0.511708	0.759076	2	DHB4, ACSL5
311	Immune response_Inflammasome in inflammatory response	34	0.515583	0.759076	0.515583	0.759076	1	CARD5
312	Regulation of CFTR gating (normal and CF)	34	0.515583	0.759076	0.515583	0.759076	1	Calumenin
313	Development_CNTF receptor signaling	34	0.515583	0.759076	0.515583	0.759076	1	STAT3
314	Immune response_TLR ligands	34	0.515583	0.759076	0.515583	0.759076	1	HMGB1
315	Oxidative stress_Role of ASK1 under oxidative stress	34	0.515583	0.759076	0.515583	0.759076	1	SOD1
316	Apoptosis and survival_Cytoplasmic/mitochondrial transport of proapoptotic proteins Bid, Bmf and Bim	34	0.515583	0.759076	0.515583	0.759076	1	DLC1 (Dynein LC8a)
317	Immune response_IL-22 signaling pathway	34	0.515583	0.759076	0.515583	0.759076	1	STAT3
318	Development_Role of CDK5 in neuronal development	34	0.515583	0.759076	0.515583	0.759076	1	PAFAH alpha (LIS1)
319	Tyrosine metabolism p.2 (melanin)	83	0.524802	0.759076	0.524802	0.759076	2	ACAA2, HADHA
320	Bile Acid Biosynthesis	83	0.524802	0.759076	0.524802	0.759076	2	DHB4, CYP27A1
321	Development_EPO-induced Jak-STAT pathway	35	0.52582	0.759076	0.52582	0.759076	1	STAT3
322	Immune response_Th17 cell differentiation	35	0.52582	0.759076	0.52582	0.759076	1	STAT3
323	Immune response_Oncostatin M signaling via MAPK in mouse cells	35	0.52582	0.759076	0.52582	0.759076	1	MMP-1
324	Oxidative stress_Angiotensin II-induced production of ROS	35	0.52582	0.759076	0.52582	0.759076	1	RhoGDI alpha
325	Neurophysiological process_Thyroliberin in cell hyperpolarization and excitability	35	0.52582	0.759076	0.52582	0.759076	1	PP2A catalytic
326	Development_Regulation of telomere length and cellular immortalization	35	0.52582	0.759076	0.52582	0.759076	1	p23 co-chaperone
327	Development_Angiopoietin - Tie2 signaling	35	0.52582	0.759076	0.52582	0.759076	1	STAT3
328	Androstenedione and testosterone biosynthesis and metabolism p.2	35	0.52582	0.759076	0.52582	0.759076	1	AKR1C3
329	Action of lithium on synaptic transmission and autophagy	35	0.52582	0.759076	0.52582	0.759076	1	PP2A catalytic
330	Development_Transcriptional regulation of megakaryopoiesis	35	0.52582	0.759076	0.52582	0.759076	1	ITGA2
331	Immune response_Lipoxins and Resolvin E1 inhibitory action on neutrophil functions	35	0.52582	0.759076	0.52582	0.759076	1	SOD1
332	Vitamin D2 (ergocalciferol) metabolism	35	0.52582	0.759076	0.52582	0.759076	1	CYP27A1
333	Nitrogen metabolism	35	0.52582	0.759076	0.52582	0.759076	1	GLSK
334	G-protein signaling_RAC1 in cellular process	35	0.52582	0.759076	0.52582	0.759076	1	CDC42
335	Immune response_Differentiation of natural regulatory T cells	35	0.52582	0.759076	0.52582	0.759076	1	STAT3
336	Immune response_IL-9 signaling pathway	36	0.535841	0.759076	0.535841	0.759076	1	STAT3
337	Androstenedione and testosterone biosynthesis and metabolism p.2/ Rodent version	36	0.535841	0.759076	0.535841	0.759076	1	AKR1C3
338	Upregulation of MITF in melanoma	36	0.535841	0.759076	0.535841	0.759076	1	p16INK4
339	DNA damage_Nucleotide excision repair	36	0.535841	0.759076	0.535841	0.759076	1	RAD23B
340	G-protein signaling_G-Protein alpha-s signaling cascades	36	0.535841	0.759076	0.535841	0.759076	1	AK1
341	Influence of low doses of Arsenite on Glucose stimulated Insulin secretion in pancreatic cells	36	0.535841	0.759076	0.535841	0.759076	1	SOD1
342	Immune response_IL-12-induced IFN-gamma production	36	0.535841	0.759076	0.535841	0.759076	1	STAT3
343	Nitrogen metabolism/ Rodent version	36	0.535841	0.759076	0.535841	0.759076	1	GLSK
344	Development_Lipoxin inhibitory action on PDGF, EGF and LTD4 signaling	36	0.535841	0.759076	0.535841	0.759076	1	EGFR
345	G-protein signaling_G-Protein alpha-12 signaling pathway	37	0.545652	0.759076	0.545652	0.759076	1	CDC42
346	Immune response_Oncostatin M signaling via MAPK in human cells	37	0.545652	0.759076	0.545652	0.759076	1	MMP-1
347	Development_Beta adrenergic receptors in brown adipocyte differentiation	37	0.545652	0.759076	0.545652	0.759076	1	PPCKM
348	Glycogen metabolism	37	0.545652	0.759076	0.545652	0.759076	1	HXK1
349	Regulation of metabolism_Bile acids regulation of glucose and lipid metabolism via FXR	37	0.545652	0.759076	0.545652	0.759076	1	ME1
350	Development_Retinoic acid and retinoic acid receptors in regulation of oligodendrocyte differentiation	37	0.545652	0.759076	0.545652	0.759076	1	p14ARF
351	Cholesterol metabolism	87	0.550276	0.759076	0.550276	0.759076	2	DHB4, CYP27A1
352	Development_SDF-1 signaling in hematopoietic stem cell homing	38	0.555257	0.759076	0.555257	0.759076	1	CDC42
353	Role of tumor microenvironment in plexiform neurofibroma formation in neurofibromatosis type 1	38	0.555257	0.759076	0.555257	0.759076	1	MMP-1
354	Development_Mu-type opioid receptor signaling	38	0.555257	0.759076	0.555257	0.759076	1	CDC42
355	Vitamin B3 (nicotinamide) metabolism	38	0.555257	0.759076	0.555257	0.759076	1	PNPH
356	Cell adhesion_Cell-matrix glycoconjugates	38	0.555257	0.759076	0.555257	0.759076	1	MMP-1
357	Signal transduction_Soluble CXCL16 signaling	38	0.555257	0.759076	0.555257	0.759076	1	MMP-1
358	Immune response_Th17, Th22 and Th9 cell differentiation	39	0.564659	0.759076	0.564659	0.759076	1	STAT3
359	Development_ERBB-family signaling	39	0.564659	0.759076	0.564659	0.759076	1	EGFR
360	Immune response_TSLP signalling	39	0.564659	0.759076	0.564659	0.759076	1	STAT3
361	Transcription_P53 signaling pathway	39	0.564659	0.759076	0.564659	0.759076	1	p14ARF
362	Immune response_Differentiation and clonal expansion of CD8+ T cells	39	0.564659	0.759076	0.564659	0.759076	1	STAT3
363	Translation _Regulation of EIF2 activity	39	0.564659	0.759076	0.564659	0.759076	1	EGFR
364	G-protein signaling_Regulation of p38 and JNK signaling mediated by G-proteins	39	0.564659	0.759076	0.564659	0.759076	1	CDC42
365	Blood coagulation_Blood coagulation	39	0.564659	0.759076	0.564659	0.759076	1	PAI1
366	Translation_Non-genomic (rapid) action of Androgen Receptor	40	0.573864	0.759076	0.573864	0.759076	1	EGFR
367	Apoptosis and survival_Ceramides signaling pathway	40	0.573864	0.759076	0.573864	0.759076	1	PP2A catalytic
368	IMP biosynthesis	40	0.573864	0.759076	0.573864	0.759076	1	PUR2
369	Immune response_TCR and CD28 co-stimulation in activation of NF-kB	40	0.573864	0.759076	0.573864	0.759076	1	E2N(UBC13)
370	Arginine metabolism/ Rodent version	91	0.574782	0.759076	0.574782	0.759076	2	ASSY, ALDH2
371	Main growth factor signaling cascades in multiple myeloma cells	41	0.582875	0.759076	0.582875	0.759076	1	STAT3
372	Translation_(L)-selenoaminoacids incorporation in proteins during translation	41	0.582875	0.759076	0.582875	0.759076	1	MARS
373	Development_VEGF-family signaling	41	0.582875	0.759076	0.582875	0.759076	1	L1CAM
374	Development_Regulation of lung epithelial progenitor cell differentiation	41	0.582875	0.759076	0.582875	0.759076	1	STAT3
375	Breast cancer (general schema)	41	0.582875	0.759076	0.582875	0.759076	1	EGFR
376	Neurophysiological process_Netrin-1 in regulation of axon guidance	41	0.582875	0.759076	0.582875	0.759076	1	CDC42
377	CFTR-dependent regulation of ion channels in CF	41	0.582875	0.759076	0.582875	0.759076	1	VIL2 (ezrin)
378	N-Glycan biosynthesis p2	41	0.582875	0.759076	0.582875	0.759076	1	GCS1
379	Immune response_HMGB1 release from the cell	41	0.582875	0.759076	0.582875	0.759076	1	HMGB1
380	Immune response_Neurotensin-induced activation of IL-8 in colonocytes	42	0.591696	0.759076	0.591696	0.759076	1	CDC42
381	Signal transduction_JNK pathway	42	0.591696	0.759076	0.591696	0.759076	1	CDC42
382	Bile Acid Biosynthesis / Rodent version	94	0.592517	0.759076	0.592517	0.759076	2	DHB4, CYP27A1
383	Development_ACM2 and ACM4 activation of ERK	43	0.600332	0.759076	0.600332	0.759076	1	EGFR
384	Immune response_IL-7 signaling in B lymphocytes	43	0.600332	0.759076	0.600332	0.759076	1	STAT3
385	Development_EPO-induced PI3K/AKT pathway and Ca(2+) influx	43	0.600332	0.759076	0.600332	0.759076	1	Alpha1-globin
386	Nicotine signaling in dopaminergic neurons, Pt. 2 - axon terminal	43	0.600332	0.759076	0.600332	0.759076	1	PAI1
387	Chemotaxis_C5a-induced chemotaxis	43	0.600332	0.759076	0.600332	0.759076	1	CDC42
388	Chemotaxis_CCL16-, CCL20-, CXCL16- and CCL25-mediated cell migration	43	0.600332	0.759076	0.600332	0.759076	1	MMP-1
389	Impaired inhibitory action of lipoxins and Resolvin E1 on neutrophil functions in CF	43	0.600332	0.759076	0.600332	0.759076	1	SOD1
390	Vitamin D3 metabolic C-23 and C-24 pathways	43	0.600332	0.759076	0.600332	0.759076	1	CYP27A1
391	Regulation of metabolism_Role of Adiponectin in regulation of metabolism	43	0.600332	0.759076	0.600332	0.759076	1	CPT-1A
392	Signal transduction_AKT signaling	43	0.600332	0.759076	0.600332	0.759076	1	PP2A catalytic
393	Protein folding and maturation_Angiotensin system maturation \ Human version	43	0.600332	0.759076	0.600332	0.759076	1	CD13
394	Apoptosis and survival_Anti-apoptotic action of Gastrin	43	0.600332	0.759076	0.600332	0.759076	1	CDC42
395	Leucine, isoleucine and valine metabolism	43	0.600332	0.759076	0.600332	0.759076	1	ValRS2
396	Regulation of Tissue factor signaling in cancer	43	0.600332	0.759076	0.600332	0.759076	1	EGFR
397	Apoptosis and survival_TNF-alpha-induced Caspase-8 signaling	43	0.600332	0.759076	0.600332	0.759076	1	PP2A catalytic
398	Development_A2A receptor signaling	43	0.600332	0.759076	0.600332	0.759076	1	CDC42
399	Development_Flt3 signaling	44	0.608786	0.759076	0.608786	0.759076	1	CDC42
400	Immune response_CRTH2 signaling in Th2 cells	44	0.608786	0.759076	0.608786	0.759076	1	14-3-3
401	Impaired Lipoxin A4 signaling in CF	44	0.608786	0.759076	0.608786	0.759076	1	EGFR
402	Nociception_Expression and role of Nociceptin in immune system	44	0.608786	0.759076	0.608786	0.759076	1	STAT3
403	K-RAS signaling in pancreatic cancer	44	0.608786	0.759076	0.608786	0.759076	1	GLUT1
404	Influence of smoking on activation of EGFR signaling in lung cancer cells	44	0.608786	0.759076	0.608786	0.759076	1	EGFR
405	Development_S1P1 signaling pathway	44	0.608786	0.759076	0.608786	0.759076	1	CDC42
406	Neurophysiological process_Glutamate regulation of Dopamine D1A receptor signaling	45	0.617062	0.759076	0.617062	0.759076	1	PP2A catalytic
407	Development_Ligand-independent activation of ESR1 and ESR2	45	0.617062	0.759076	0.617062	0.759076	1	EGFR
408	Development_Activation of ERK by Alpha-1 adrenergic receptors	45	0.617062	0.759076	0.617062	0.759076	1	TGM2
409	Development_Adiponectin signaling	45	0.617062	0.759076	0.617062	0.759076	1	STAT3
410	Nicotine signaling in chromaffin cells	46	0.625164	0.759076	0.625164	0.759076	1	MAPRPE1(EB1)
411	Immune response_Naive CD4+ T cell differentiation	46	0.625164	0.759076	0.625164	0.759076	1	STAT3
412	Immune response_MIF-induced cell adhesion, migration and angiogenesis	46	0.625164	0.759076	0.625164	0.759076	1	MMP-1
413	Development_Endothelin-1/EDNRA transactivation of EGFR	46	0.625164	0.759076	0.625164	0.759076	1	EGFR
414	Immune response_IL-5 signalling	46	0.625164	0.759076	0.625164	0.759076	1	STAT3
415	Development_Hedgehog signaling	46	0.625164	0.759076	0.625164	0.759076	1	CDC37
416	Immune response_ICOS pathway in T-helper cell	46	0.625164	0.759076	0.625164	0.759076	1	CDC42
417	Immune response_MIF - the neuroendocrine-macrophage connector	46	0.625164	0.759076	0.625164	0.759076	1	PP2A catalytic
418	FGF signaling in pancreatic cancer	46	0.625164	0.759076	0.625164	0.759076	1	Alpha-catenin
419	Signal transduction_PTMs in IL-17-induced CIKS-independent signaling pathways	46	0.625164	0.759076	0.625164	0.759076	1	STAT3
420	Development_Beta-adrenergic receptors regulation of ERK	47	0.633095	0.759076	0.633095	0.759076	1	PP2A catalytic
421	Vitamin B7 (biotin) metabolism	47	0.633095	0.759076	0.633095	0.759076	1	Histone H2
422	Mechanisms of deltaF508 CFTR activation by S-nitrosoglutathione	47	0.633095	0.759076	0.633095	0.759076	1	SOD1
423	Development_HGF signaling pathway	47	0.633095	0.759076	0.633095	0.759076	1	STAT3
424	Chemotaxis_CCR1 signaling	48	0.640859	0.759076	0.640859	0.759076	1	STAT3
425	Immune response_Histamine H1 receptor signaling in immune response	48	0.640859	0.759076	0.640859	0.759076	1	MMP-1
426	Protein folding and maturation_Angiotensin system maturation \ Rodent version	48	0.640859	0.759076	0.640859	0.759076	1	CD13
427	Signal transduction_PTMs in IL-12 signaling pathway	48	0.640859	0.759076	0.640859	0.759076	1	STAT3
428	Development_Role of Thyroid hormone in regulation of oligodendrocyte differentiation	48	0.640859	0.759076	0.640859	0.759076	1	p14ARF
429	Development_A3 receptor signaling	49	0.64846	0.759076	0.64846	0.759076	1	STAT3
430	Arachidonic acid production	49	0.64846	0.759076	0.64846	0.759076	1	ACSL5
431	Th17 cells in CF (mouse model)	49	0.64846	0.759076	0.64846	0.759076	1	STAT3
432	Tissue Factor signaling in cancer via PAR1 and PAR2	49	0.64846	0.759076	0.64846	0.759076	1	EGFR
433	Transcription_CREB pathway	49	0.64846	0.759076	0.64846	0.759076	1	PP2A catalytic
434	Neurophysiological process_Long-term depression in cerebellum	49	0.64846	0.759076	0.64846	0.759076	1	PP2A catalytic
435	Development_G-CSF signaling	49	0.64846	0.759076	0.64846	0.759076	1	STAT3
436	Oxidative phosphorylation	105	0.652817	0.759076	0.652817	0.759076	2	UQCRH, COX Va
437	Neurophysiological process_Corticoliberin signaling via CRHR1	50	0.655901	0.759076	0.655901	0.759076	1	Keratin 1
438	Transport_The role of AVP in regulation of Aquaporin 2 and renal water reabsorption	50	0.655901	0.759076	0.655901	0.759076	1	Tropomyosin-1
439	Cortisone biosynthesis and metabolism	50	0.655901	0.759076	0.655901	0.759076	1	AKR1C3
440	Neurophysiological process_GABAergic neurotransmission	50	0.655901	0.759076	0.655901	0.759076	1	GLSK
441	Development_TGF-beta receptor signaling	50	0.655901	0.759076	0.655901	0.759076	1	PAI1
442	Development_GM-CSF signaling	50	0.655901	0.759076	0.655901	0.759076	1	STAT3
443	Immune response_C5a signaling	50	0.655901	0.759076	0.655901	0.759076	1	PAI1
444	Development_A2B receptor: action via G-protein alpha s	50	0.655901	0.759076	0.655901	0.759076	1	CDC42
445	PDE4 regulation of cyto/chemokine expression in inflammatory skin diseases	50	0.655901	0.759076	0.655901	0.759076	1	14-3-3
446	Immune response_Function of MEF2 in T lymphocytes	51	0.663185	0.760669	0.663185	0.760669	1	14-3-3
447	IL-6 signaling in multiple myeloma	51	0.663185	0.760669	0.663185	0.760669	1	STAT3
448	Development_Oligodendrocyte differentiation from adult stem cells	51	0.663185	0.760669	0.663185	0.760669	1	CNP1
449	Proline metabolism	51	0.663185	0.760669	0.663185	0.760669	1	OAT
450	Neurophysiological process_Synaptic vesicle fusion and recycling in nerve terminals	52	0.670316	0.760899	0.670316	0.760899	1	Rab-3A
451	Immune response_Antiviral actions of Interferons	52	0.670316	0.760899	0.670316	0.760899	1	RLI
452	Gamma-aminobutyrate (GABA) biosynthesis and metabolism	53	0.677296	0.760899	0.677296	0.760899	1	ALDH2
453	Apoptosis and survival_Role of PKR in stress-induced apoptosis	53	0.677296	0.760899	0.677296	0.760899	1	PP2A catalytic
454	Development_Insulin, IGF-1 and TNF-alpha in brown adipocyte differentiation	53	0.677296	0.760899	0.677296	0.760899	1	PPCKM
455	Immune response_T cell receptor signaling pathway	53	0.677296	0.760899	0.677296	0.760899	1	E2N(UBC13)
456	Development_Differentiation of white adipocytes	53	0.677296	0.760899	0.677296	0.760899	1	PSAT
457	Development_Endothelin-1/EDNRA signaling	53	0.677296	0.760899	0.677296	0.760899	1	CDC42
458	Folic acid metabolism	53	0.677296	0.760899	0.677296	0.760899	1	PUR2
459	Membrane-bound ESR1: interaction with G-proteins signaling	54	0.68413	0.760899	0.68413	0.760899	1	EGFR
460	Th17 cells in CF	54	0.68413	0.760899	0.68413	0.760899	1	STAT3
461	Development_Role of HDAC and calcium/calmodulin-dependent kinase (CaMK) in control of skeletal myogenesis	54	0.68413	0.760899	0.68413	0.760899	1	14-3-3
462	Impaired inhibitory action of lipoxins on ROS production in neutrophils in CF	54	0.68413	0.760899	0.68413	0.760899	1	SOD1
463	Immune response_Platelet activating factor/ PTAFR pathway signaling	55	0.690819	0.760899	0.690819	0.760899	1	STAT3
464	Prostaglandin 1 biosynthesis and metabolism	55	0.690819	0.760899	0.690819	0.760899	1	HPGD
465	PGE2 pathways in cancer	55	0.690819	0.760899	0.690819	0.760899	1	EGFR
466	Platelet activation as a result of endothelial dysfunction after stenting	56	0.697368	0.760899	0.697368	0.760899	1	VASP
467	Development_Non-genomic action of Retinoic acid in cell differentiation	56	0.697368	0.760899	0.697368	0.760899	1	TGM2
468	Development_Keratinocyte differentiation	56	0.697368	0.760899	0.697368	0.760899	1	Keratin 1
469	Regulation of lipid metabolism_Insulin regulation of glycogen metabolism	56	0.697368	0.760899	0.697368	0.760899	1	PPCKM
470	Chemotaxis_CCL2-induced chemotaxis	56	0.697368	0.760899	0.697368	0.760899	1	CDC42
471	L-Alanine, L-cysteine, and L-methionine metabolism	56	0.697368	0.760899	0.697368	0.760899	1	SAHH
472	Muscle contraction_ACM regulation of smooth muscle contraction	56	0.697368	0.760899	0.697368	0.760899	1	CDC42
473	Development_Cytokine-mediated regulation of megakaryopoiesis	57	0.703778	0.763043	0.703778	0.763043	1	STAT3
474	Aberrant production of IL-2 and IL-17 in SLE T cells	57	0.703778	0.763043	0.703778	0.763043	1	PP2A cat (alpha)
475	Immune response_IL-33 signaling pathway	57	0.703778	0.763043	0.703778	0.763043	1	Histone H2A
476	L-Alanine, L-Cysteine, and L-Methionine metabolism / Human version	58	0.710053	0.763418	0.710053	0.763418	1	SAHH
477	Development_Prolactin receptor signaling	58	0.710053	0.763418	0.710053	0.763418	1	STAT3
478	Immune response_CCR5 signaling in macrophages and T lymphocytes	58	0.710053	0.763418	0.710053	0.763418	1	STAT3
479	Effect of H. pylori infection on gastric epithelial cell proliferation	58	0.710053	0.763418	0.710053	0.763418	1	EGFR
480	Signal transduction_Production and main functions of biologically active prostaglandins and Thromboxane A2	59	0.716196	0.763646	0.716196	0.763646	1	AKR1C3
481	Neurophysiological process_Constitutive and activity-dependent synaptic AMPA receptor delivery	59	0.716196	0.763646	0.716196	0.763646	1	Kinesin heavy chain
482	Immune response_TREM1 signaling pathway	59	0.716196	0.763646	0.716196	0.763646	1	E2N(UBC13)
483	Galactose metabolism	59	0.716196	0.763646	0.716196	0.763646	1	HXK1
484	Immune response_IL-17 signaling pathways	60	0.72221	0.764965	0.72221	0.764965	1	MMP-1
485	Apoptosis and survival_TNF-alpha-induced ROS-dependent Caspase-3 signaling	60	0.72221	0.764965	0.72221	0.764965	1	SOD1
486	Immune response_IL-18 signaling	60	0.72221	0.764965	0.72221	0.764965	1	CD147
487	Histidine-glutamate-glutamine and proline metabolism/ Rodent version	120	0.723375	0.764965	0.723375	0.764965	2	GLSK, ALDH2
488	Glycine, serine, cysteine and threonine metabolism	121	0.727621	0.766809	0.727621	0.766809	2	GlyRS, PSAT
489	Development_c-Kit ligand signaling pathway during hemopoiesis	61	0.728097	0.766809	0.728097	0.766809	1	STAT3
490	Unsaturated fatty acid biosynthesis	62	0.733859	0.768166	0.733859	0.768166	1	ACSL5
491	Development_Alpha-2 adrenergic receptor activation of ERK	62	0.733859	0.768166	0.733859	0.768166	1	EGFR
492	Immune response_BCR pathway	62	0.733859	0.768166	0.733859	0.768166	1	CDC42
493	Glycine, serine, cysteine and threonine metabolism/ Rodent version	123	0.73595	0.768791	0.73595	0.768791	2	GlyRS, PSAT
494	Neuroprotective action of lithium	63	0.739501	0.769379	0.739501	0.769379	1	Calpain 1(mu)
495	Neurophysiological process_Constitutive and regulated NMDA receptor trafficking	63	0.739501	0.769379	0.739501	0.769379	1	Calpain 1(mu)
496	Galactose metabolism/ Rodent version	64	0.745023	0.773562	0.745023	0.773562	1	HXK1
497	Immune response_CD40 signaling	65	0.750428	0.777607	0.750428	0.777607	1	STAT3
498	Role of Tissue factor-induced Thrombin signaling in cancerogenesis	66	0.75572	0.781518	0.75572	0.781518	1	EGFR
499	Retinol metabolism / Rodent version	67	0.7609	0.783727	0.7609	0.783727	1	AL1A1
500	Development_Growth factors in regulation of oligodendrocyte precursor cell proliferation	67	0.7609	0.783727	0.7609	0.783727	1	EGFR
501	Mucin expression in CF airways	69	0.770934	0.792478	0.770934	0.792478	1	EGFR
502	N-Glycan biosynthesis p1	71	0.78055	0.800754	0.78055	0.800754	1	RIB1
503	Reproduction_GnRH signaling	72	0.785206	0.800754	0.785206	0.800754	1	CDC42
504	Retinol metabolism	72	0.785206	0.800754	0.785206	0.800754	1	AL1A1
505	Immune response_T regulatory cell-mediated modulation of antigen-presenting cell functions	72	0.785206	0.800754	0.785206	0.800754	1	5'-NTD
506	Aspartate and asparagine metabolism	73	0.789764	0.802225	0.789764	0.802225	1	ASSY
507	Peroxysomal straight-chain fatty acid beta-oxidation	73	0.789764	0.802225	0.789764	0.802225	1	DHB4
508	Immune response _CCR3 signaling in eosinophils	77	0.807052	0.818173	0.807052	0.818173	1	Cofilin
509	Aminoacyl-tRNA biosynthesis in mitochondrion	81	0.822926	0.832626	0.822926	0.832626	1	GlyRS
510	Development_VEGF signaling via VEGFR2 - generic cascades	84	0.833972	0.842148	0.833972	0.842148	1	CDC42
511	Histidine-glutamate-glutamine metabolism	95	0.868922	0.875723	0.868922	0.875723	1	GLSK
512	SLE genetic marker-specific pathways in T cells	101	0.884791	0.88824	0.884791	0.88824	1	STAT3
513	SLE genetic marker-specific pathways in B cells	101	0.884791	0.88824	0.884791	0.88824	1	SOD1
514	Heme metabolism	103	0.889643	0.891374	0.889643	0.891374	1	FLRE
515	ATP metabolism	106	0.896544	0.896544	0.896544	0.896544	1	AK1
